# Supplementary material for: Bis(1,3-dimethyl-1,3-diazinan-2-one)dinitratodioxidouranium(VI)
Source: Acta Crystallogr Sect E Struct Rep Online. 2010 Dec 4;67(Pt 1):m18. doi: 10.1107/S1600536810049883 (PMC3050256; doi:10.1107/S1600536810049883)
Supplement: Supplementary file 1 [file e-67-00m18-sup1.cif]

##############################################################################
###                                                                        ###
###        Electronic paper (Acta Crystallographica Section E)             ###
###                                                                        ###
##############################################################################
#                                                                            #
# This CIF contains the data in a paper accepted for publication in Acta     #
# Crystallographica Section E. It conforms to the requirements of Notes      #
# for Authors for Section E, and has been peer reviewed under the auspices   #
# of the IUCr Commission on Journals.                                        #
#                                                                            #
# Full details of the Crystallographic Information File format               #
# are given in the paper "The Crystallographic Information File (CIF):       #
# a New Standard Archive File for Crystallography" by S. R. Hall, F. H.      #
# Allen and I. D. Brown [Acta Cryst. (1991), A47, 655-685].                  #
#                                                                            #
# The current version of the core CIF dictionary is obtainable from          #
# ftp://ftp.iucr.org/pub/cif_core.dic. The current version number is 2.4.    #
#                                                                            #
# Software is freely available for graphical display of the structure(s) in  #
# this CIF.  For information consult the CIF home page http://www.iucr.org/  #
# cif/home.html                                                              #
#                                                                            #
# This file may be used for bona fide research purposes within the           #
# scientific community so long as proper attribution is given to the journal # 
# article from which it was obtained.                                        #
#                                                                            #
##############################################################################
                                             
data_global
_audit_creation_method     'by CrystalStructure 3.8'
_journal_date_recd_electronic     2010-09-22
_journal_date_accepted     2010-11-29
_journal_name_full     'Acta Crystallographica, Section E'
_journal_year     2011
_journal_volume     67
_journal_issue      1
_journal_page_first     m18
_journal_page_last     m18
_journal_paper_category     QM
_journal_coeditor_code     KJ2159
_publ_contact_author_name     'Prof. Yasuhisa Ikeda'
_publ_contact_author_address
;
Research Laboratory for Nuclear Reactors
Tokyo Institute of Technology
2-12-1-N1-34 Ookayama, Meguro-ku
Tokyo 152-8550
;
_publ_contact_author_email     yikeda@nr.titech.ac.jp
_publ_contact_author_fax     '+81-3-5734-3061'
_publ_contact_author_phone     '+81-3-5734-3061'
_publ_section_title
;
Bis(1,3-dimethyl-1,3-diazinan-2-one)dinitratodioxidouranium(VI)
;
loop_
    _publ_author_name
    _publ_author_address
    'Tomoya Suzuki'
;
Research Laboratory for Nuclear Reactors
Tokyo Institute of Technology
2-12-1-N1-34 Ookayama, Meguro-ku
Tokyo 152-8550
Japan
;
    'Takeshi Kawasaki'
;
Research Laboratory for Nuclear Reactors
Tokyo Institute of Technology
2-12-1-N1-34 Ookayama, Meguro-ku
Tokyo 152-8550
Japan
;
    'Yasuhisa Ikeda'
;
Research Laboratory for Nuclear Reactors
Tokyo Institute of Technology
2-12-1-N1-34 Ookayama, Meguro-ku
Tokyo 152-8550
Japan
;
data_I
_chemical_name_systematic
;
Bis(1,3-dimethyl-1,3-diazinan-2-one)dinitratodioxidouranium(VI)
;
_chemical_name_common     ?
_chemical_formula_moiety     'C12 H24 N6 O10 U'
_chemical_formula_sum     'C12 H24 N6 O10 U'
_chemical_formula_iupac     '[U (N O3)2 O2 (C6 H12 N2 O)2]'
_chemical_formula_weight     650.40
_chemical_melting_point     ?
_symmetry_cell_setting     triclinic
_symmetry_space_group_name_H-M     'P -1'
_symmetry_space_group_name_Hall     '-P 1'
loop_
    _symmetry_equiv_pos_as_xyz
    'x, y, z'
    '-x, -y, -z'
_cell_length_a     7.8529(6)
_cell_length_b     8.7706(6)
_cell_length_c     9.1990(6)
_cell_angle_alpha     115.611(2)
_cell_angle_beta     113.348(2)
_cell_angle_gamma     91.041(2)
_cell_volume     510.62(6)
_cell_formula_units_Z     1
_cell_measurement_reflns_used     6036
_cell_measurement_theta_min     3.5
_cell_measurement_theta_max     27.5
_cell_measurement_temperature     173
_exptl_crystal_description     block
_exptl_crystal_colour     yellow
_exptl_crystal_size_max     0.17
_exptl_crystal_size_mid     0.13
_exptl_crystal_size_min     0.12
_exptl_crystal_density_diffrn     2.115
_exptl_crystal_density_meas     ?
_exptl_crystal_density_method     'not measured'
_exptl_crystal_F_000     310
_exptl_absorpt_coefficient_mu     8.009
_exptl_absorpt_correction_type     multi-scan
_exptl_absorpt_process_details
;
(ABSCOR; Higashi, 1995)
;
_exptl_absorpt_correction_T_min     0.3430
_exptl_absorpt_correction_T_max     0.4466
_exptl_special_details
;
;
_diffrn_ambient_temperature     173
_diffrn_radiation_type     'MoK\a'
_diffrn_radiation_wavelength     0.71075
_diffrn_radiation_source     'fine-focus sealed tube'
_diffrn_radiation_monochromator     graphite
_diffrn_measurement_device_type     'Rigaku R-AXIS RAPID'
_diffrn_measurement_method     \w
_diffrn_detector_area_resol_mean     10.00
_diffrn_reflns_number     4800
_diffrn_reflns_av_R_equivalents     0.0200
_diffrn_reflns_av_sigmaI/netI     0.0175
_diffrn_reflns_theta_min     3.45
_diffrn_reflns_theta_max     27.48
_diffrn_reflns_theta_full     27.48
_diffrn_measured_fraction_theta_max     0.986
_diffrn_measured_fraction_theta_full     0.986
_diffrn_reflns_limit_h_min     -10
_diffrn_reflns_limit_h_max     10
_diffrn_reflns_limit_k_min     -10
_diffrn_reflns_limit_k_max     11
_diffrn_reflns_limit_l_min     -11
_diffrn_reflns_limit_l_max     11
_diffrn_standards_number     ?
_diffrn_standards_interval_count     ?
_diffrn_standards_interval_time     ?
_diffrn_standards_decay_%     ?
_refine_special_details
;
Refinement of <i>F</i>^2^ against ALL reflections. The weighted <i>R</i>-factor
<i>wR</i> and goodness of fit <i>S</i> are based on <i>F</i>^2^, conventional
<i>R</i>-factors <i>R</i> are based on <i>F</i>, with <i>F</i> set to zero for
negative <i>F</i>^2^. The threshold expression of <i>F</i>^2^ >
2\s(<i>F</i>^2^) is used only for calculating <i>R</i>-factors(gt) <i>etc</i>.
and is not relevant to the choice of reflections for refinement.
<i>R</i>-factors based on <i>F</i>^2^ are statistically about twice as large
as those based on <i>F</i>, and <i>R</i>- factors based on ALL data will be
even larger.
;
_reflns_number_total     2307
_reflns_number_gt     2306
_reflns_threshold_expression     F^2^>2\s(F^2^)
_refine_ls_structure_factor_coef     Fsqd
_refine_ls_matrix_type     full
_refine_ls_R_factor_all     0.0177
_refine_ls_R_factor_gt     0.0173
_refine_ls_wR_factor_gt     0.0444
_refine_ls_wR_factor_ref     0.0445
_refine_ls_goodness_of_fit_ref     1.063
_refine_ls_restrained_S_all     1.063
_refine_ls_number_reflns     2307
_refine_ls_number_parameters     143
_refine_ls_number_restraints     0
_refine_ls_hydrogen_treatment     constr
_refine_ls_weighting_scheme     calc
_refine_ls_weighting_details
         'calc w=1/[\s^2^(Fo^2^)+(0.0297P)^2^+0.4772P] where P=(Fo^2^+2Fc^2^)/3'
_atom_sites_solution_hydrogens     geom
_atom_sites_solution_primary     direct
_atom_sites_solution_secondary     difmap
_refine_ls_shift/su_max     0.000
_refine_ls_shift/su_mean     0.000
_refine_diff_density_max     0.876
_refine_diff_density_min     -0.933
_refine_ls_extinction_method     none
_refine_ls_extinction_coef     ?
loop_
    _atom_type_symbol
    _atom_type_description
    _atom_type_scat_dispersion_real
    _atom_type_scat_dispersion_imag
    _atom_type_scat_source
    'C' 'C' 0.0033 0.0016
                         'International Tables Vol C Tables 4.2.6.8 and 6.1.1.4'
    'H' 'H' 0.0000 0.0000
                         'International Tables Vol C Tables 4.2.6.8 and 6.1.1.4'
    'N' 'N' 0.0061 0.0033
                         'International Tables Vol C Tables 4.2.6.8 and 6.1.1.4'
    'O' 'O' 0.0106 0.0060
                         'International Tables Vol C Tables 4.2.6.8 and 6.1.1.4'
    'U' 'U' -9.6767 9.6646
                         'International Tables Vol C Tables 4.2.6.8 and 6.1.1.4'
_computing_data_collection     'PROCESS-AUTO (Rigaku, 2006)'
_computing_cell_refinement     'PROCESS-AUTO (Rigaku, 2006)'
_computing_data_reduction     'CrystalStructure (Rigaku/MSC, 2006)'
_computing_structure_solution     'SIR92 (Altomare <i>et al.</i>, 1994)'
_computing_structure_refinement     'SHELXL97 (Sheldrick, 2008)'
_computing_molecular_graphics     'CrystalMaker (CrystalMaker, 2007)'
_computing_publication_material     'CrystalStructure (Rigaku/MSC, 2006)'
loop_
    _atom_site_type_symbol
    _atom_site_label
    _atom_site_fract_x
    _atom_site_fract_y
    _atom_site_fract_z
    _atom_site_U_iso_or_equiv
    _atom_site_adp_type
    _atom_site_calc_flag
    _atom_site_refinement_flags
    _atom_site_occupancy
    _atom_site_disorder_assembly
    _atom_site_disorder_group
    U U1 1.0000 0.0000 1.0000 0.02201(6) Uani d S 1 . .
    O O1 1.1934(3) 0.1523(3) 1.0498(3) 0.0299(4) Uani d . 1 . .
    O O2 0.7867(3) 0.0427(3) 0.7614(3) 0.0285(4) Uani d . 1 . .
    O O3 1.0044(4) -0.1789(3) 0.6978(3) 0.0372(5) Uani d . 1 . .
    O O4 1.1569(4) -0.2495(3) 0.9034(3) 0.0356(5) Uani d . 1 . .
    O O5 1.1808(5) -0.3669(4) 0.6514(4) 0.0516(7) Uani d . 1 . .
    N N1 1.1165(4) -0.2698(4) 0.7464(4) 0.0316(5) Uani d . 1 . .
    N N2 0.7882(4) 0.2759(4) 0.7144(4) 0.0289(5) Uani d . 1 A .
    N N3 0.5257(4) 0.1594(4) 0.7234(4) 0.0304(5) Uani d . 1 A .
    C C1 0.7028(4) 0.1579(4) 0.7359(4) 0.0237(5) Uani d . 1 . .
    C C2 0.7065(6) 0.4189(5) 0.6969(6) 0.0399(8) Uani d . 1 . .
    H H2A 0.7498 0.4518 0.6248 0.048 Uiso calc PR 0.786(11) A 1
    H H2B 0.7526 0.5210 0.8181 0.048 Uiso calc PR 0.786(11) A 1
    H H2C 0.6480 0.3901 0.5684 0.048 Uiso calc PR 0.214(11) A 2
    H H2D 0.8101 0.5246 0.7649 0.048 Uiso calc PR 0.214(11) A 2
    C C3 0.4952(7) 0.3703(7) 0.6089(7) 0.0409(13) Uani d P 0.786(11) A 1
    H H3A 0.4478 0.2848 0.4799 0.049 Uiso calc PR 0.786(11) A 1
    H H3B 0.4444 0.4745 0.6165 0.049 Uiso calc PR 0.786(11) A 1
    C C3B 0.558(2) 0.457(2) 0.765(2) 0.036(5) Uani d P 0.214(11) A 2
    H H3C 0.6209 0.5204 0.8989 0.044 Uiso calc PR 0.214(11) A 2
    H H3D 0.4844 0.5326 0.7225 0.044 Uiso calc PR 0.214(11) A 2
    C C4 0.4252(5) 0.2925(6) 0.6999(6) 0.0429(8) Uani d . 1 . .
    H H4A 0.4452 0.3857 0.8192 0.052 Uiso calc PR 0.786(11) A 1
    H H4B 0.2868 0.2402 0.6258 0.052 Uiso calc PR 0.786(11) A 1
    H H4C 0.3474 0.3176 0.7664 0.052 Uiso calc PR 0.214(11) A 2
    H H4D 0.3375 0.2468 0.5705 0.052 Uiso calc PR 0.214(11) A 2
    C C5 0.9791(5) 0.2755(6) 0.7260(5) 0.0398(8) Uani d . 1 . .
    H H5A 1.0191 0.3695 0.7076 0.048 Uiso calc R 1 A .
    H H5B 0.9778 0.1639 0.6328 0.048 Uiso calc R 1 . .
    H H5C 1.0684 0.2928 0.8452 0.048 Uiso calc R 1 . .
    C C6 0.4370(5) 0.0441(6) 0.7625(5) 0.0417(8) Uani d . 1 . .
    H H6A 0.3096 0.0628 0.7468 0.050 Uiso calc R 1 A .
    H H6B 0.5152 0.0687 0.8871 0.050 Uiso calc R 1 . .
    H H6C 0.4266 -0.0769 0.6799 0.050 Uiso calc R 1 . .
loop_
    _atom_site_aniso_label
    _atom_site_aniso_U_11
    _atom_site_aniso_U_22
    _atom_site_aniso_U_33
    _atom_site_aniso_U_12
    _atom_site_aniso_U_13
    _atom_site_aniso_U_23
    U1 0.02333(8) 0.02264(8) 0.02564(8) 0.00962(5) 0.01238(6) 0.01470(6)
    O1 0.0291(10) 0.0298(10) 0.0382(12) 0.0080(8) 0.0153(9) 0.0220(9)
    O2 0.0297(11) 0.0333(11) 0.0295(11) 0.0151(9) 0.0139(9) 0.0198(9)
    O3 0.0454(14) 0.0466(13) 0.0370(12) 0.0299(11) 0.0269(11) 0.0261(11)
    O4 0.0427(13) 0.0364(12) 0.0313(11) 0.0211(10) 0.0169(10) 0.0185(10)
    O5 0.0618(18) 0.0590(17) 0.0440(15) 0.0396(15) 0.0344(14) 0.0222(13)
    N1 0.0307(13) 0.0339(13) 0.0309(13) 0.0141(11) 0.0148(11) 0.0151(11)
    N2 0.0274(12) 0.0338(13) 0.0355(13) 0.0140(10) 0.0169(11) 0.0221(11)
    N3 0.0238(12) 0.0409(14) 0.0348(14) 0.0131(11) 0.0153(11) 0.0227(12)
    C1 0.0234(13) 0.0308(13) 0.0215(12) 0.0125(11) 0.0107(11) 0.0155(11)
    C2 0.048(2) 0.0345(17) 0.052(2) 0.0202(15) 0.0268(17) 0.0289(16)
    C3 0.046(3) 0.049(3) 0.046(3) 0.032(2) 0.025(2) 0.032(2)
    C3B 0.030(7) 0.027(7) 0.052(10) 0.015(6) 0.023(7) 0.014(7)
    C4 0.0353(17) 0.056(2) 0.054(2) 0.0285(17) 0.0270(17) 0.0332(19)
    C5 0.0278(15) 0.062(2) 0.050(2) 0.0154(15) 0.0209(15) 0.0395(19)
    C6 0.0326(16) 0.055(2) 0.0447(19) 0.0059(15) 0.0193(15) 0.0282(17)
_geom_special_details
;
All e.s.d.'s (except the e.s.d. in the dihedral angle between two l.s. planes)
are estimated using the full covariance matrix. The cell e.s.d.'s are taken
into account individually in the estimation of e.s.d.'s in distances, angles
and torsion angles; correlations between e.s.d.'s in cell parameters are only
used when they are defined by crystal symmetry. An approximate (isotropic)
treatment of cell e.s.d.'s is used for estimating e.s.d.'s involving l.s.
planes.
;
loop_
    _geom_bond_atom_site_label_1
    _geom_bond_atom_site_label_2
    _geom_bond_site_symmetry_2
    _geom_bond_distance
    _geom_bond_publ_flag
    U1 O1 . 1.774(2) y
    U1 O1 2_757 1.774(2) ?
    U1 O2 2_757 2.363(2) ?
    U1 O2 . 2.363(2) y
    U1 O4 . 2.526(2) y
    U1 O4 2_757 2.526(2) ?
    U1 O3 . 2.549(2) y
    U1 O3 2_757 2.549(2) ?
    O2 C1 . 1.271(4) y
    O3 N1 . 1.277(4) ?
    O4 N1 . 1.277(4) ?
    O5 N1 . 1.211(4) ?
    N2 C1 . 1.348(4) ?
    N2 C5 . 1.460(4) ?
    N2 C2 . 1.460(4) ?
    N3 C1 . 1.350(4) ?
    N3 C6 . 1.458(4) ?
    N3 C4 . 1.466(4) ?
    C2 C3 . 1.484(6) ?
    C2 C3B . 1.514(15) ?
    C2 H2A . 0.9900 ?
    C2 H2B . 0.9900 ?
    C2 H2C . 0.9900 ?
    C2 H2D . 0.9900 ?
    C3 C4 . 1.521(6) ?
    C3 H3A . 0.9900 ?
    C3 H3B . 0.9900 ?
    C3B C4 . 1.494(16) ?
    C3B H3C . 0.9900 ?
    C3B H3D . 0.9900 ?
    C4 H4A . 0.9900 ?
    C4 H4B . 0.9900 ?
    C4 H4C . 0.9900 ?
    C4 H4D . 0.9900 ?
    C5 H5A . 0.9800 ?
    C5 H5B . 0.9800 ?
    C5 H5C . 0.9800 ?
    C6 H6A . 0.9800 ?
    C6 H6B . 0.9800 ?
    C6 H6C . 0.9800 ?
loop_
    _geom_angle_atom_site_label_1
    _geom_angle_atom_site_label_2
    _geom_angle_atom_site_label_3
    _geom_angle_site_symmetry_1
    _geom_angle_site_symmetry_3
    _geom_angle
    _geom_angle_publ_flag
    O1 U1 O1 . 2_757 180 y
    O1 U1 O2 . 2_757 87.26(9) ?
    O1 U1 O2 2_757 2_757 92.74(9) ?
    O1 U1 O2 . . 92.74(9) y
    O1 U1 O2 2_757 . 87.26(9) ?
    O2 U1 O2 2_757 . 180 ?
    O1 U1 O4 . . 92.17(9) y
    O1 U1 O4 2_757 . 87.83(10) ?
    O2 U1 O4 2_757 . 65.69(8) ?
    O2 U1 O4 . . 114.31(8) ?
    O1 U1 O4 . 2_757 87.83(10) ?
    O1 U1 O4 2_757 2_757 92.17(10) ?
    O2 U1 O4 2_757 2_757 114.31(8) ?
    O2 U1 O4 . 2_757 65.69(8) y
    O4 U1 O4 . 2_757 180 ?
    O1 U1 O3 . . 86.07(10) y
    O1 U1 O3 2_757 . 93.93(10) ?
    O2 U1 O3 2_757 . 115.08(7) ?
    O2 U1 O3 . . 64.92(7) y
    O4 U1 O3 . . 50.20(8) y
    O4 U1 O3 2_757 . 129.80(8) ?
    O1 U1 O3 . 2_757 93.93(10) ?
    O1 U1 O3 2_757 2_757 86.07(10) ?
    O2 U1 O3 2_757 2_757 64.92(7) ?
    O2 U1 O3 . 2_757 115.08(7) ?
    O4 U1 O3 . 2_757 129.80(8) ?
    O4 U1 O3 2_757 2_757 50.20(8) ?
    O3 U1 O3 . 2_757 180 ?
    C1 O2 U1 . . 139.9(2) y
    N1 O3 U1 . . 96.59(18) ?
    N1 O4 U1 . . 97.71(17) ?
    O5 N1 O4 . . 122.5(3) ?
    O5 N1 O3 . . 122.6(3) ?
    O4 N1 O3 . . 114.9(3) ?
    C1 N2 C5 . . 120.3(3) ?
    C1 N2 C2 . . 122.8(3) ?
    C5 N2 C2 . . 116.5(3) ?
    C1 N3 C6 . . 120.6(3) ?
    C1 N3 C4 . . 122.8(3) ?
    C6 N3 C4 . . 115.9(3) ?
    O2 C1 N2 . . 119.8(3) ?
    O2 C1 N3 . . 120.7(3) ?
    N2 C1 N3 . . 119.5(3) ?
    N2 C2 C3 . . 111.4(3) ?
    N2 C2 C3B . . 113.2(7) ?
    N2 C2 H2A . . 109.3 ?
    C3 C2 H2A . . 109.3 ?
    N2 C2 H2B . . 109.3 ?
    C3 C2 H2B . . 109.3 ?
    H2A C2 H2B . . 108.0 ?
    N2 C2 H2C . . 108.9 ?
    C3B C2 H2C . . 108.9 ?
    N2 C2 H2D . . 108.9 ?
    C3B C2 H2D . . 108.9 ?
    H2C C2 H2D . . 107.7 ?
    C2 C3 C4 . . 110.5(4) ?
    C2 C3 H3A . . 109.6 ?
    C4 C3 H3A . . 109.5 ?
    C2 C3 H3B . . 109.5 ?
    C4 C3 H3B . . 109.6 ?
    H3A C3 H3B . . 108.1 ?
    C4 C3B C2 . . 110.3(9) ?
    C4 C3B H3C . . 109.6 ?
    C2 C3B H3C . . 109.6 ?
    C4 C3B H3D . . 109.6 ?
    C2 C3B H3D . . 109.6 ?
    H3C C3B H3D . . 108.1 ?
    N3 C4 C3B . . 112.7(7) ?
    N3 C4 C3 . . 111.4(3) ?
    C3B C4 C3 . . 45.7(7) ?
    N3 C4 H4A . . 109.4 ?
    C3 C4 H4A . . 109.4 ?
    N3 C4 H4B . . 109.4 ?
    C3 C4 H4B . . 109.4 ?
    H4A C4 H4B . . 108.0 ?
    N3 C4 H4C . . 109.1 ?
    C3B C4 H4C . . 109.1 ?
    N3 C4 H4D . . 109.1 ?
    C3B C4 H4D . . 109.1 ?
    H4C C4 H4D . . 107.8 ?
    N2 C5 H5A . . 109.5 ?
    N2 C5 H5B . . 109.5 ?
    H5A C5 H5B . . 109.5 ?
    N2 C5 H5C . . 109.5 ?
    H5A C5 H5C . . 109.5 ?
    H5B C5 H5C . . 109.5 ?
    N3 C6 H6A . . 109.5 ?
    N3 C6 H6B . . 109.5 ?
    H6A C6 H6B . . 109.5 ?
    N3 C6 H6C . . 109.5 ?
    H6A C6 H6C . . 109.5 ?
    H6B C6 H6C . . 109.5 ?
