# Supplementary material for: Bis(1,3-dimethyl-1,3-diazinan-2-one)dinitratodioxidouranium(VI)
Source: Acta Crystallogr Sect E Struct Rep Online. 2010 Dec 4;67(Pt 1):m18. doi: 10.1107/S1600536810049883 (PMC3050256; doi:10.1107/S1600536810049883)
Supplement: Supplementary file 2 [file e-67-00m18-Isup2.hkl]

# 
# h,k,l, Fc-squared, Fo-squared, sigma(Fo-squared) and status flag 
# 
data_I
_shelx_title '  UO2' 
_shelx_refln_list_code          4 
_shelx_F_calc_maximum      121.07 
_exptl_crystal_F_000       310.00 
_reflns_d_resolution_high  0.7703 
 
loop_ 
 _symmetry_equiv_pos_as_xyz 
 'x, y, z' 
 '-x, -y, -z' 
 
_cell_length_a     7.8529 
_cell_length_b     8.7706 
_cell_length_c     9.1990 
_cell_angle_alpha 115.611 
_cell_angle_beta  113.348 
_cell_angle_gamma  91.041 
 
_shelx_F_squared_multiplier     1.000 
 
loop_ 
 _refln_index_h 
 _refln_index_k 
 _refln_index_l 
 _refln_F_squared_calc 
 _refln_F_squared_meas 
 _refln_F_squared_sigma 
 _refln_observed_status 
   2   0   0     4608.58     4715.97    126.28 o 
   3   0   0      900.86      836.99      4.66 o 
   4   0   0     5238.46     5569.13     68.32 o 
   5   0   0     3266.07     3247.78    124.48 o 
   6   0   0     2058.34     2043.96     55.85 o 
   7   0   0     1111.99     1060.71      9.81 o 
   8   0   0      409.43      425.81      8.94 o 
   9   0   0      489.34      467.09      8.47 o 
  -9   1   0      369.52      372.50      8.03 o 
  -8   1   0      540.10      519.23      8.58 o 
  -7   1   0      661.98      666.77     22.38 o 
  -6   1   0     1707.00     1699.48     53.42 o 
  -5   1   0     3148.23     3090.14     73.03 o 
  -4   1   0     3666.20     3652.13     58.15 o 
  -3   1   0     4197.06     4489.91     40.09 o 
  -2   1   0     1711.22     1693.66      7.15 o 
  -1   1   0     1185.75     1320.97      2.77 o 
   1   1   0    12813.97    12361.31     55.73 o 
   2   1   0     8916.10     8834.69     92.72 o 
   3   1   0     2561.21     2457.76     34.96 o 
   4   1   0     3233.80     3400.77     22.46 o 
   5   1   0     2035.13     1967.56     44.04 o 
   6   1   0      949.71      956.00      8.55 o 
   7   1   0      835.89      832.54     40.68 o 
   8   1   0      398.83      395.52     11.00 o 
  -9   2   0      327.68      320.29     23.99 o 
  -8   2   0      616.38      608.70     26.90 o 
  -7   2   0      808.84      786.39     13.92 o 
  -6   2   0     1339.70     1333.41     24.06 o 
  -5   2   0     1128.18     1137.30     16.68 o 
  -4   2   0     2357.59     2174.55     32.27 o 
  -3   2   0     3357.85     3578.52     32.53 o 
  -2   2   0     5830.58     5886.64     84.03 o 
  -1   2   0     3286.36     3559.01     53.42 o 
   0   2   0      812.54      796.36     17.40 o 
   1   2   0      524.90      496.19      4.46 o 
   2   2   0     1334.73     1311.58     23.66 o 
   3   2   0     4043.47     3807.82     42.48 o 
   4   2   0     2727.81     2777.75     47.36 o 
   5   2   0     1599.33     1524.71     52.10 o 
   6   2   0      456.27      474.29     19.75 o 
   7   2   0      491.81      498.17     13.61 o 
   8   2   0      287.47      278.08     11.72 o 
  -9   3   0      717.38      688.83     23.70 o 
  -8   3   0      680.10      630.96     23.30 o 
  -7   3   0      854.07      826.60     21.55 o 
  -6   3   0     1020.33      999.04      7.56 o 
  -5   3   0     2007.97     2015.51     31.74 o 
  -4   3   0     1600.28     1522.26     25.47 o 
  -3   3   0     2852.33     3086.72      4.68 o 
  -2   3   0     5949.04     5881.55    213.64 o 
  -1   3   0     4134.79     4147.35     27.39 o 
   0   3   0     4241.53     4304.95      9.55 o 
   1   3   0     2982.15     2963.72     33.14 o 
   2   3   0     1268.19     1213.07      6.96 o 
   3   3   0     1056.04      951.54     20.19 o 
   4   3   0     1416.59     1418.37     27.40 o 
   5   3   0     1516.88     1441.14     36.14 o 
   6   3   0      504.83      508.51      8.98 o 
   7   3   0      425.16      406.57      8.03 o 
   8   3   0      309.37      310.33     10.51 o 
  -9   4   0      715.68      683.97      8.66 o 
  -8   4   0     1073.10     1018.46     11.52 o 
  -7   4   0     1373.18     1353.25      7.58 o 
  -6   4   0      264.59      273.67      7.26 o 
  -5   4   0     2983.03     2987.60      7.34 o 
  -4   4   0     2174.99     2120.96     23.18 o 
  -3   4   0     4044.20     4313.44     66.78 o 
  -2   4   0     1020.09      884.13     14.22 o 
  -1   4   0     3927.54     3923.85     91.02 o 
   0   4   0     3460.81     3560.89     28.14 o 
   1   4   0     4452.95     4694.23    144.86 o 
   2   4   0     3943.78     4146.90     40.20 o 
   3   4   0     1027.05     1011.63     30.45 o 
   4   4   0      652.96      723.48      5.07 o 
   5   4   0      842.16      858.41     27.06 o 
   6   4   0      796.00      803.94      6.82 o 
   7   4   0      358.61      377.09      7.03 o 
  -8   5   0      808.95      809.09     12.41 o 
  -7   5   0     1063.02     1024.10      5.00 o 
  -6   5   0     1236.92     1229.27      4.73 o 
  -5   5   0     1780.65     1798.17     21.45 o 
  -4   5   0     3455.85     3533.85     37.67 o 
  -3   5   0     3304.43     3402.55     67.48 o 
  -2   5   0      953.92      884.39     10.34 o 
  -1   5   0     1290.90     1198.44      3.32 o 
   0   5   0     2602.88     2686.87     65.15 o 
   1   5   0     3169.74     3172.86     19.97 o 
   2   5   0     2813.18     2926.47     48.56 o 
   3   5   0     1041.00     1069.31     16.85 o 
   4   5   0      804.80      842.56     16.58 o 
   5   5   0      422.38      444.67     16.36 o 
   6   5   0      713.19      760.05     13.12 o 
  -8   6   0      508.67      516.75      8.82 o 
  -7   6   0      659.85      660.07      5.88 o 
  -6   6   0      903.20      936.57      5.03 o 
  -5   6   0     1747.03     1792.96     31.69 o 
  -4   6   0     3225.20     3329.40      7.85 o 
  -3   6   0     2454.23     2491.25      6.43 o 
  -2   6   0     2072.99     2025.85     18.21 o 
  -1   6   0     1266.95     1206.92     19.77 o 
   0   6   0     1734.12     1809.90     17.00 o 
   1   6   0     1375.49     1343.81      8.48 o 
   2   6   0     1492.10     1511.68     36.91 o 
   3   6   0      721.23      749.35      5.87 o 
   4   6   0      691.30      752.48      7.38 o 
   5   6   0      398.09      416.15      9.55 o 
   6   6   0      424.21      442.43     14.00 o 
  -8   7   0      556.79      573.63      8.90 o 
  -7   7   0      860.33      919.57     20.96 o 
  -6   7   0      682.66      746.71     25.26 o 
  -5   7   0      678.21      704.06     19.14 o 
  -4   7   0     1082.48     1061.82     22.07 o 
  -3   7   0     1711.85     1670.22     20.46 o 
  -2   7   0     1547.09     1522.65     15.62 o 
  -1   7   0     1650.12     1626.63     30.24 o 
   0   7   0     1942.20     1952.96      8.53 o 
   1   7   0      867.78      899.48     15.28 o 
   2   7   0      507.32      520.22      6.59 o 
   3   7   0      480.56      489.95     23.27 o 
   4   7   0      541.93      582.78      7.80 o 
   5   7   0      337.96      357.59      8.59 o 
  -7   8   0      413.92      416.67      5.24 o 
  -6   8   0     1019.00     1023.01      7.71 o 
  -5   8   0      597.79      579.19     27.46 o 
  -4   8   0      413.82      410.47     20.12 o 
  -3   8   0      698.36      644.49      5.48 o 
  -2   8   0      757.02      724.05     15.39 o 
  -1   8   0      754.87      707.28     16.40 o 
   0   8   0      844.63      834.02      5.82 o 
   1   8   0      987.77      992.72     13.28 o 
   2   8   0      506.20      520.96     16.67 o 
   3   8   0      240.03      237.48     24.41 o 
   4   8   0      305.39      304.76      7.88 o 
  -6   9   0      414.88      411.65      7.79 o 
  -5   9   0      527.07      510.24      7.63 o 
  -4   9   0      635.29      634.00     10.25 o 
  -3   9   0      772.27      779.23      7.71 o 
  -2   9   0      543.21      510.24     25.69 o 
  -1   9   0      446.50      393.66     20.68 o 
   0   9   0      178.93      175.37     14.65 o 
   1   9   0      464.60      414.90      6.27 o 
   2   9   0      426.03      403.61     15.52 o 
  -4  10   0      381.21      374.06     10.86 o 
  -3  10   0      769.85      744.23      8.36 o 
  -2  10   0      663.04      650.43     16.00 o 
  -1  10   0      439.35      408.08      7.17 o 
  -1 -10   1      249.39      232.83      8.52 o 
   0 -10   1      320.16      326.08     15.62 o 
   1 -10   1      381.14      375.77      5.90 o 
   2 -10   1      537.21      534.26      6.49 o 
   3 -10   1      545.58      540.93      6.77 o 
   4 -10   1      645.10      631.80      9.38 o 
  -3  -9   1      504.93      490.85     12.96 o 
  -2  -9   1      423.14      430.25      6.42 o 
  -1  -9   1      466.53      446.04      8.86 o 
   0  -9   1      686.07      638.44     59.79 o 
   1  -9   1      986.39      997.95      6.29 o 
   2  -9   1      738.17      729.83     22.36 o 
   3  -9   1      433.87      457.47      7.62 o 
   4  -9   1      431.92      440.27      6.15 o 
   5  -9   1      720.37      712.98      7.36 o 
  -4  -8   1      276.90      282.94     21.40 o 
  -3  -8   1      614.55      630.79     13.61 o 
  -2  -8   1      583.11      614.19      7.93 o 
  -1  -8   1      779.03      771.23     12.75 o 
   0  -8   1      580.27      602.61      3.55 o 
   1  -8   1     2229.54     2136.28     71.72 o 
   2  -8   1     1777.66     1808.84     44.76 o 
   3  -8   1      942.63      924.75      6.04 o 
   4  -8   1      443.77      438.06     16.93 o 
   5  -8   1      674.55      634.86     15.38 o 
   6  -8   1      706.57      682.25      4.69 o 
   7  -8   1      867.78      869.08      6.98 o 
  -5  -7   1      612.33      638.30      9.20 o 
  -4  -7   1      693.50      747.02     32.15 o 
  -3  -7   1      713.18      749.98     10.36 o 
  -2  -7   1      829.54      889.15     10.08 o 
  -1  -7   1     1871.18     1821.24     35.99 o 
   0  -7   1     1104.95     1103.08      9.12 o 
   1  -7   1     1629.14     1597.82      8.29 o 
   2  -7   1     2108.68     2069.36     24.50 o 
   3  -7   1     2487.31     2364.94      7.56 o 
   4  -7   1     1557.42     1598.42     31.23 o 
   5  -7   1     1108.49     1125.66     32.64 o 
   6  -7   1     1175.80     1185.84      7.84 o 
   7  -7   1      335.50      341.88      7.51 o 
  -6  -6   1      334.34      350.24      6.94 o 
  -5  -6   1      642.72      674.53      6.64 o 
  -4  -6   1      867.78      892.65     25.46 o 
  -3  -6   1     1444.36     1524.12     46.79 o 
  -2  -6   1     1513.39     1566.42     61.20 o 
  -1  -6   1     2193.27     2162.58     38.11 o 
   0  -6   1     2093.48     2114.64     11.73 o 
   1  -6   1     1738.77     1743.07      7.54 o 
   2  -6   1     1546.48     1558.96      5.54 o 
   3  -6   1     2242.95     2298.15      5.62 o 
   4  -6   1     2104.04     2285.09      6.06 o 
   5  -6   1     2007.41     2039.62     45.77 o 
   6  -6   1     1400.86     1404.77     11.72 o 
   7  -6   1      826.02      856.97     18.63 o 
   8  -6   1      464.22      461.89      9.85 o 
  -7  -5   1      421.83      427.99     11.16 o 
  -6  -5   1      460.91      479.99     22.12 o 
  -5  -5   1      276.34      264.01     15.95 o 
  -4  -5   1      567.53      595.26     20.88 o 
  -3  -5   1     1478.47     1508.18     30.73 o 
  -2  -5   1     2825.14     2832.42    104.80 o 
  -1  -5   1     3073.55     2951.64     61.52 o 
   0  -5   1     1443.42     1474.92      4.97 o 
   1  -5   1      828.61      784.35      3.80 o 
   2  -5   1     2895.80     3067.74     15.63 o 
   3  -5   1     1901.70     1858.69     34.44 o 
   4  -5   1     1627.31     1724.51     12.15 o 
   5  -5   1      682.52      647.51     10.77 o 
   6  -5   1     1478.39     1529.52     10.95 o 
   7  -5   1      885.16      855.67      7.16 o 
   8  -5   1      644.83      613.06      8.05 o 
  -8  -4   1      333.23      347.25     17.59 o 
  -7  -4   1      644.63      637.66     13.96 o 
  -6  -4   1     1426.87     1437.29     42.31 o 
  -5  -4   1      363.93      360.12      6.25 o 
  -4  -4   1      822.03      837.48     16.30 o 
  -3  -4   1     1148.40     1162.94     15.82 o 
  -2  -4   1     2974.26     3118.22     83.11 o 
  -1  -4   1     2579.35     2391.44     58.21 o 
   0  -4   1     2804.79     2758.07     54.45 o 
   1  -4   1     2003.81     1830.24     24.76 o 
   2  -4   1     2384.62     2289.33      8.38 o 
   3  -4   1     3500.67     3557.09     13.70 o 
   4  -4   1     2089.65     2139.89     13.65 o 
   5  -4   1      239.39      213.21      5.78 o 
   6  -4   1      767.03      761.39      8.64 o 
   7  -4   1      903.94      862.96      7.32 o 
   8  -4   1      800.46      787.65     10.37 o 
  -8  -3   1      380.18      389.48      7.40 o 
  -7  -3   1      432.48      440.15      9.32 o 
  -6  -3   1     1530.29     1598.15     17.81 o 
  -5  -3   1     1749.12     1743.30     53.50 o 
  -4  -3   1     3034.21     3197.17     47.73 o 
  -3  -3   1     3382.48     3446.10     59.32 o 
  -2  -3   1     5257.86     5528.38     71.86 o 
  -1  -3   1     1722.02     1696.75     24.31 o 
   0  -3   1     1155.86     1074.03      8.82 o 
   1  -3   1    10267.22    10105.29     38.66 o 
   2  -3   1     5376.01     5371.96     62.74 o 
   3  -3   1     7706.13     8025.24      8.39 o 
   4  -3   1     1795.15     1840.71     19.28 o 
   5  -3   1     2097.71     1945.66      9.12 o 
   6  -3   1      459.98      456.60     13.48 o 
   7  -3   1     1266.48     1192.81     45.53 o 
   8  -3   1      813.55      777.66     40.19 o 
  -8  -2   1      616.19      611.24     10.83 o 
  -7  -2   1      516.92      534.18      8.54 o 
  -6  -2   1      821.45      849.66     28.08 o 
  -5  -2   1     1613.51     1556.41     49.11 o 
  -4  -2   1     3733.01     3752.21     84.30 o 
  -3  -2   1     6561.58     7006.62     91.78 o 
  -2  -2   1    10002.02     9763.73    116.97 o 
  -1  -2   1     8048.55     8056.51      7.41 o 
   0  -2   1     4592.16     4548.55      5.95 o 
   1  -2   1     3909.45     4225.88     34.77 o 
   2  -2   1     5778.50     6179.98     30.59 o 
   3  -2   1     6856.35     7296.91     10.81 o 
   4  -2   1     3486.27     3534.66     22.27 o 
   5  -2   1     3221.39     3207.94     97.58 o 
   6  -2   1     1430.89     1392.35     41.81 o 
   7  -2   1     1326.74     1319.67     23.08 o 
   8  -2   1      634.01      631.79     31.61 o 
  -9  -1   1      384.00      374.31     16.27 o 
  -8  -1   1      634.28      628.53     10.74 o 
  -7  -1   1      887.21      887.69     18.48 o 
  -5  -1   1     2017.07     1972.81      7.27 o 
  -4  -1   1      967.84      901.09     17.31 o 
  -3  -1   1     2002.24     1914.32      4.96 o 
  -2  -1   1     4794.27     4874.64     33.69 o 
  -1  -1   1    14659.01    13215.59    110.91 o 
   1  -1   1    12164.90    12108.50    106.71 o 
   2  -1   1     2014.28     2029.04      7.32 o 
   3  -1   1     1811.10     1758.76     34.45 o 
   4  -1   1     1704.28     1659.80     11.48 o 
   5  -1   1     2434.93     2411.45     99.79 o 
   6  -1   1     1628.90     1586.44     93.06 o 
   7  -1   1      849.31      866.66     37.80 o 
   8  -1   1      652.59      645.61     22.72 o 
  -9   0   1      399.39      372.37      7.73 o 
  -8   0   1      401.30      386.66     10.27 o 
  -7   0   1     1380.61     1288.11     10.06 o 
  -6   0   1     2257.47     2206.85     23.55 o 
  -5   0   1     3897.06     4041.90     44.20 o 
  -4   0   1     2778.08     2619.50     38.81 o 
  -3   0   1      216.35      202.77      3.68 o 
  -2   0   1     2134.24     2289.99     19.63 o 
   1   0   1     4910.64     4831.28     29.88 o 
   2   0   1     3325.37     3499.35     50.58 o 
   3   0   1     5653.02     5768.26     39.49 o 
   4   0   1     1283.28     1242.93     51.00 o 
   5   0   1     1227.17     1209.96     52.20 o 
   6   0   1      789.42      754.43     22.90 o 
   7   0   1      446.91      434.41      7.76 o 
   8   0   1      494.91      466.25      8.02 o 
  -9   1   1      381.60      385.78     14.64 o 
  -8   1   1      272.64      278.62     14.26 o 
  -7   1   1     1125.90     1088.95     20.13 o 
  -6   1   1     2335.13     2213.28     45.36 o 
  -5   1   1     2396.17     2476.24     51.79 o 
  -4   1   1     4310.45     4296.00     58.75 o 
  -3   1   1     1695.14     1635.44     37.39 o 
  -2   1   1     7820.52     7738.70     96.33 o 
  -1   1   1     2721.13     2874.84     20.08 o 
   0   1   1    13691.50    12873.85    113.05 o 
   1   1   1      212.78      183.44      3.09 o 
   2   1   1     1724.25     1725.15     22.39 o 
   3   1   1     3639.34     3584.43     57.12 o 
   4   1   1     4303.00     4192.36    116.54 o 
   5   1   1     1356.49     1376.83     11.35 o 
   6   1   1      563.70      552.79     24.89 o 
   7   1   1      389.50      398.30      6.23 o 
   8   1   1      350.04      329.45     10.40 o 
  -9   2   1      481.04      480.73      9.74 o 
  -8   2   1      660.69      626.66     29.89 o 
  -7   2   1      737.95      733.96     20.80 o 
  -6   2   1     1251.24     1185.52     14.08 o 
  -5   2   1     1408.24     1428.32     11.97 o 
  -4   2   1     2483.74     2380.67      6.81 o 
  -3   2   1     3184.81     3321.64      4.72 o 
  -2   2   1     5786.66     5887.39     12.81 o 
  -1   2   1     4621.17     4747.45     29.60 o 
   0   2   1     4613.95     4702.51     37.71 o 
   1   2   1     1209.15     1205.50     12.29 o 
   2   2   1     1787.36     1893.91     29.17 o 
   3   2   1     1708.89     1676.40     15.78 o 
   4   2   1     2086.66     2130.15     49.37 o 
   5   2   1     1084.93     1081.99     19.69 o 
   6   2   1      659.33      667.46      9.00 o 
   7   2   1      504.22      490.54     22.61 o 
  -9   3   1      632.10      585.26     14.19 o 
  -8   3   1     1165.91     1107.19     14.27 o 
  -7   3   1     1458.75     1407.32     32.79 o 
  -6   3   1     2315.25     2251.58     18.30 o 
  -5   3   1      542.35      580.03      5.30 o 
  -4   3   1     2424.69     2362.35     14.21 o 
  -3   3   1     3088.18     3114.12     26.69 o 
  -2   3   1     6768.83     7055.35     23.62 o 
  -1   3   1     3576.33     3629.04     18.52 o 
   0   3   1     3969.69     3848.84     16.45 o 
   1   3   1     2546.44     2544.85     22.58 o 
   2   3   1     1928.90     1842.07     23.86 o 
   3   3   1     2592.92     2505.69     65.01 o 
   4   3   1     1169.28     1146.30     19.52 o 
   5   3   1      606.56      610.72     12.33 o 
   6   3   1      290.14      284.77      6.76 o 
   7   3   1      510.76      531.94      8.59 o 
  -9   4   1      712.03      720.94      9.02 o 
  -8   4   1      714.16      709.15     24.10 o 
  -7   4   1     1133.18     1151.61      9.55 o 
  -6   4   1     3203.54     3253.70     16.82 o 
  -5   4   1     3886.77     4137.40     14.87 o 
  -4   4   1     2566.85     2569.09    113.60 o 
  -3   4   1     1396.81     1367.19      3.82 o 
  -2   4   1     4114.34     4148.30     12.60 o 
  -1   4   1     3169.67     3265.39     13.69 o 
   0   4   1     4319.15     4224.38      6.57 o 
   1   4   1     3548.70     3645.86     11.35 o 
   2   4   1     1861.16     1857.08     16.57 o 
   3   4   1     1400.28     1415.79      9.68 o 
   4   4   1     1063.19     1104.54     31.65 o 
   5   4   1      936.96      969.65     23.03 o 
   6   4   1      234.76      233.51      6.08 o 
  -9   5   1      726.71      734.62     12.92 o 
  -8   5   1      405.56      412.91     16.24 o 
  -7   5   1      477.24      503.01     12.42 o 
  -6   5   1      455.34      458.99      3.78 o 
  -5   5   1     4239.02     4495.33     43.85 o 
  -4   5   1     3666.95     3724.46     13.49 o 
  -3   5   1     2579.55     2525.72     11.21 o 
  -2   5   1      672.63      666.83      3.46 o 
  -1   5   1     1765.90     1827.29     25.34 o 
   0   5   1     2295.72     2247.39     50.71 o 
   1   5   1     2281.21     2392.03     18.42 o 
   2   5   1     1434.94     1549.74     22.37 o 
   3   5   1      791.31      841.54     32.57 o 
   4   5   1      552.83      575.19     17.44 o 
   5   5   1      780.23      826.11      7.97 o 
   6   5   1      345.64      348.01     10.04 o 
  -8   6   1      657.23      680.79      6.87 o 
  -7   6   1      462.70      484.87      9.41 o 
  -6   6   1      385.76      408.69      7.38 o 
  -5   6   1      759.01      784.68      5.18 o 
  -4   6   1     1184.57     1196.49      8.80 o 
  -3   6   1     1783.28     1728.27     12.59 o 
  -2   6   1     1231.16     1201.80     11.69 o 
  -1   6   1     1403.97     1410.31      8.60 o 
   0   6   1     1158.17     1140.91     39.62 o 
   1   6   1      939.85      956.23     17.34 o 
   2   6   1      674.34      706.48     12.05 o 
   3   6   1      401.95      419.76     11.17 o 
   4   6   1      432.31      442.31      5.55 o 
   5   6   1      344.71      351.91     16.05 o 
  -8   7   1      383.97      395.35      5.97 o 
  -7   7   1      947.34     1019.31     21.10 o 
  -6   7   1      834.32      874.05     15.44 o 
  -5   7   1      938.81      918.29     16.76 o 
  -4   7   1      695.76      680.01     10.17 o 
  -3   7   1      275.32      280.66      4.10 o 
  -2   7   1      897.79      844.24      9.98 o 
  -1   7   1     1414.90     1359.14     12.52 o 
   0   7   1     1385.85     1373.32     21.50 o 
   1   7   1      420.37      463.47     10.51 o 
   2   7   1      471.31      470.59     13.53 o 
   3   7   1      326.14      329.97      6.55 o 
   4   7   1      312.04      297.21      5.90 o 
  -7   8   1      636.57      628.57     32.21 o 
  -6   8   1      729.06      717.43      7.44 o 
  -5   8   1     1031.23     1013.61      6.42 o 
  -4   8   1     1027.95      999.56      5.95 o 
  -3   8   1      793.57      747.85     28.30 o 
  -2   8   1      462.99      453.07      6.04 o 
  -1   8   1      565.43      547.96      4.26 o 
   0   8   1     1029.26      990.53     48.57 o 
   1   8   1      460.47      459.82     18.35 o 
   2   8   1      328.84      316.11     11.66 o 
   3   8   1      287.42      277.30     16.19 o 
  -5   9   1      478.86      456.40      7.00 o 
  -4   9   1      754.08      719.00     31.45 o 
  -3   9   1      855.61      804.97     20.13 o 
  -2   9   1      703.59      630.66      8.90 o 
  -1   9   1      333.71      312.72      3.49 o 
   0   9   1      409.12      371.39      5.92 o 
   1   9   1      341.76      308.65      8.77 o 
  -2 -10   2      426.05      433.71     10.10 o 
  -1 -10   2      485.68      497.24      9.36 o 
   0 -10   2      615.26      608.34     17.17 o 
   1 -10   2      523.46      521.81      9.43 o 
   2 -10   2      488.74      505.47     17.17 o 
   3 -10   2      542.47      533.92     19.75 o 
   4 -10   2      681.52      673.84     10.00 o 
   5 -10   2      462.35      468.03     10.81 o 
  -4  -9   2      478.80      494.70     28.39 o 
  -3  -9   2      390.88      397.43     17.65 o 
  -2  -9   2      536.31      525.79     24.41 o 
  -1  -9   2      626.60      563.27     62.40 o 
   0  -9   2     1558.86     1447.54     85.43 o 
   1  -9   2     1264.40     1291.10      7.27 o 
   2  -9   2     1233.76     1242.33     17.07 o 
   3  -9   2      684.47      662.16     13.85 o 
   4  -9   2      752.69      720.13     13.49 o 
   5  -9   2      752.15      754.75     11.42 o 
  -5  -8   2      422.60      459.60      8.04 o 
  -4  -8   2      656.19      661.23     11.38 o 
  -3  -8   2      766.67      788.95      7.94 o 
  -2  -8   2      471.88      482.00      3.94 o 
  -1  -8   2      418.26      400.90     19.11 o 
   0  -8   2     1954.54     1834.75     85.74 o 
   1  -8   2     1948.84     1950.93     10.41 o 
   2  -8   2     1535.88     1551.62     28.63 o 
   3  -8   2      799.40      856.68     16.10 o 
   4  -8   2     1246.61     1189.55     34.69 o 
   5  -8   2     1121.81     1039.93     67.30 o 
   6  -8   2      819.23      763.88     32.91 o 
   7  -8   2      745.14      728.04     41.36 o 
  -6  -7   2      307.63      331.11      7.57 o 
  -5  -7   2      616.00      658.44      8.68 o 
  -4  -7   2      620.56      649.88      6.26 o 
  -3  -7   2     1110.52     1118.57     31.44 o 
  -2  -7   2      957.09      974.08     18.11 o 
  -1  -7   2      970.41      971.18     33.02 o 
   0  -7   2      729.18      720.51      7.85 o 
   1  -7   2     2140.78     2087.49      9.55 o 
   2  -7   2     1453.94     1396.66     34.59 o 
   3  -7   2      820.94      777.49      4.99 o 
   4  -7   2      930.15      990.06      8.73 o 
   5  -7   2     1443.87     1401.61     19.12 o 
   6  -7   2      755.89      734.58     21.62 o 
   7  -7   2      595.00      583.88     20.82 o 
  -7  -6   2      362.38      383.07      9.93 o 
  -6  -6   2      412.55      444.47      6.98 o 
  -5  -6   2      648.64      671.43     14.13 o 
  -4  -6   2      668.73      706.72      7.14 o 
  -3  -6   2     1352.19     1358.65     47.25 o 
  -2  -6   2     1933.02     1955.55     57.28 o 
  -1  -6   2     3268.47     3215.43     74.92 o 
   0  -6   2     1467.36     1369.67     17.12 o 
   1  -6   2     1203.20     1082.51      7.19 o 
   2  -6   2     1206.09     1165.65      3.68 o 
   3  -6   2     1702.89     1609.13     20.45 o 
   4  -6   2     1452.32     1465.59     21.95 o 
   5  -6   2     1052.29     1018.97     12.97 o 
   6  -6   2      842.28      842.44     19.00 o 
   7  -6   2      336.15      340.98      9.23 o 
   8  -6   2      488.08      471.91     10.32 o 
  -7  -5   2      702.37      709.33     10.03 o 
  -6  -5   2      558.22      550.70      8.08 o 
  -5  -5   2     1189.26     1247.01     17.27 o 
  -4  -5   2      743.28      741.06      9.12 o 
  -3  -5   2     1679.90     1701.43     33.61 o 
  -2  -5   2     1808.22     1804.85     20.04 o 
  -1  -5   2     4058.81     4101.14     85.60 o 
   0  -5   2     3789.82     3909.68     45.42 o 
   1  -5   2     4142.20     4207.64     14.55 o 
   2  -5   2     2041.25     2331.77     71.73 o 
   3  -5   2     1746.30     1675.43     14.04 o 
   4  -5   2     1550.15     1571.93     19.34 o 
   5  -5   2     2165.41     2153.11      7.93 o 
   6  -5   2     1115.05     1102.27     26.60 o 
   7  -5   2      583.83      555.94     11.24 o 
   8  -5   2      423.83      415.69      8.15 o 
  -8  -4   2      492.59      542.31     20.71 o 
  -7  -4   2      810.27      814.01      7.17 o 
  -6  -4   2      484.31      484.17      6.01 o 
  -5  -4   2     1385.31     1425.79     23.33 o 
  -4  -4   2     2544.47     2598.65     62.60 o 
  -3  -4   2     4719.38     4991.42    100.38 o 
  -2  -4   2     1268.36     1264.33      4.38 o 
  -1  -4   2     1854.39     1858.20     64.07 o 
   0  -4   2     1799.11     1806.16      6.52 o 
   1  -4   2     4729.31     4957.91      9.31 o 
   2  -4   2    10844.14    12224.69     15.04 o 
   3  -4   2     3101.68     2982.00     46.61 o 
   4  -4   2     1318.40     1386.19      8.58 o 
   5  -4   2      678.78      650.60     38.34 o 
   6  -4   2     2382.54     2401.92     43.78 o 
   7  -4   2     1013.91      995.90      7.65 o 
   8  -4   2      491.60      488.93      8.24 o 
  -8  -3   2      633.27      622.15     28.24 o 
  -7  -3   2      776.77      779.27     17.31 o 
  -6  -3   2     1128.46     1094.39      7.19 o 
  -5  -3   2      554.31      592.46     10.63 o 
  -4  -3   2     3696.08     3647.34     86.13 o 
  -3  -3   2     8467.50     8919.08     98.56 o 
  -2  -3   2     7594.95     7838.56    113.28 o 
  -1  -3   2     2033.98     1869.86     58.18 o 
   0  -3   2     1595.13     1450.53      5.41 o 
   1  -3   2     2912.97     2911.75      6.69 o 
   2  -3   2     6416.67     7086.87    144.56 o 
   3  -3   2     4823.30     4930.85     57.60 o 
   4  -3   2     3186.74     3299.94     44.57 o 
   5  -3   2      427.08      440.03      7.08 o 
   6  -3   2     1532.67     1543.57     61.32 o 
   7  -3   2      926.06      908.49     35.60 o 
   8  -3   2      715.39      694.19      7.95 o 
  -9  -2   2      491.31      500.16      7.93 o 
  -8  -2   2      766.12      732.40     10.35 o 
  -7  -2   2      803.75      770.55      9.92 o 
  -6  -2   2     1611.99     1590.91     34.63 o 
  -5  -2   2     1649.53     1659.38     34.76 o 
  -4  -2   2     2507.78     2542.69     35.39 o 
  -3  -2   2     3770.74     3715.92      5.28 o 
  -2  -2   2     7046.17     6841.83     21.13 o 
  -1  -2   2     9417.78     9090.97     73.91 o 
   0  -2   2     7140.40     6744.77    157.89 o 
   1  -2   2     8952.46     8833.18     66.62 o 
   2  -2   2     2722.72     2801.03     42.40 o 
   3  -2   2     2357.45     2452.28     30.19 o 
   4  -2   2     1727.48     1694.38     42.53 o 
   5  -2   2     2046.68     2047.99     44.63 o 
   6  -2   2     1203.33     1188.79      8.45 o 
   7  -2   2      833.67      813.22     14.91 o 
   8  -2   2      430.06      395.75      7.70 o 
  -9  -1   2      297.81      277.80     15.80 o 
  -8  -1   2      788.60      763.98      8.79 o 
  -7  -1   2      762.88      783.75     16.66 o 
  -6  -1   2     1756.98     1735.87     20.67 o 
  -5  -1   2     1741.65     1674.88     14.13 o 
  -4  -1   2     2859.65     3000.17     30.37 o 
  -3  -1   2     3059.58     3092.07     24.33 o 
  -2  -1   2     1143.07     1143.19     12.59 o 
  -1  -1   2     1634.72     1698.63     16.14 o 
   0  -1   2     7455.96     7280.88      5.78 o 
   1  -1   2     9897.80     9559.83     29.31 o 
   2  -1   2     4208.24     4170.98     37.89 o 
   3  -1   2     1679.15     1674.01     66.54 o 
   4  -1   2     1298.10     1194.97     37.59 o 
   5  -1   2     1486.98     1465.28     85.69 o 
   6  -1   2     1055.42     1015.86     23.59 o 
   7  -1   2      841.10      834.83     32.70 o 
   8  -1   2      283.74      301.60     43.66 o 
  -9   0   2      187.93      193.50      8.91 o 
  -8   0   2      747.62      692.86      8.09 o 
  -7   0   2      799.42      809.49     14.80 o 
  -6   0   2     2326.06     2280.16     33.35 o 
  -5   0   2     2096.59     2077.84      7.36 o 
  -4   0   2      666.40      618.58      3.25 o 
  -3   0   2     3453.44     3480.63      4.42 o 
  -2   0   2     3342.62     3374.05     24.82 o 
  -1   0   2     5628.63     5730.16     26.25 o 
   0   0   2      340.74      399.21      2.49 o 
   1   0   2     4184.73     4417.00     77.46 o 
   2   0   2     2537.40     2370.81     67.45 o 
   3   0   2     2277.31     2399.95     62.84 o 
   4   0   2     1313.25     1203.98     55.46 o 
   5   0   2     1121.05     1153.50     50.11 o 
   6   0   2      723.14      702.52     22.36 o 
   7   0   2      402.66      394.19     14.99 o 
   8   0   2      367.68      374.34      7.69 o 
  -9   1   2      508.54      493.28     35.20 o 
  -8   1   2      695.91      670.33     11.48 o 
  -7   1   2     1642.13     1554.25     54.45 o 
  -6   1   2     1937.85     1901.66     50.24 o 
  -5   1   2     2992.84     2991.40     65.36 o 
  -4   1   2     2653.65     2644.25     79.63 o 
  -3   1   2     3807.40     3876.97     54.36 o 
  -2   1   2     6665.47     6529.90      9.05 o 
  -1   1   2    14450.25    13754.55    116.07 o 
   0   1   2     1182.94     1125.65      8.06 o 
   1   1   2     2275.74     2191.54     35.73 o 
   2   1   2     1866.42     1684.98     27.41 o 
   3   1   2     3970.76     4132.96     84.68 o 
   4   1   2     1093.48     1005.46     28.31 o 
   5   1   2      891.13      877.84     41.25 o 
   6   1   2      558.46      544.32     16.28 o 
   7   1   2      351.99      349.51     19.08 o 
  -9   2   2      789.63      739.81     15.56 o 
  -8   2   2     1291.62     1296.07     33.14 o 
  -7   2   2     2139.08     2151.75     21.17 o 
  -6   2   2     1928.20     1869.45      6.25 o 
  -5   2   2     1652.62     1637.82     19.28 o 
  -4   2   2     2824.80     2891.12     13.37 o 
  -3   2   2     6137.81     6420.86     75.23 o 
  -2   2   2    10728.03    10495.23    173.65 o 
  -1   2   2     6777.19     7028.01     67.25 o 
   0   2   2     4424.09     4418.28     37.35 o 
   1   2   2     2239.90     2241.56     22.13 o 
   2   2   2     3375.72     3395.94     51.95 o 
   3   2   2     2939.06     3107.67     58.14 o 
   4   2   2     1770.59     1692.87     60.08 o 
   5   2   2      654.21      708.30     16.04 o 
   6   2   2      512.93      520.52     23.45 o 
   7   2   2      299.81      305.04     17.74 o 
  -9   3   2      335.34      324.28     18.16 o 
  -8   3   2     1068.04     1058.94     11.51 o 
  -7   3   2     1999.80     2051.10     27.20 o 
  -6   3   2     1957.50     1985.62     27.95 o 
  -5   3   2     1496.29     1500.76     11.66 o 
  -4   3   2     1849.33     1920.63     14.41 o 
  -3   3   2     2438.69     2581.90     23.99 o 
  -2   3   2     3589.19     3606.76     27.98 o 
  -1   3   2     3685.16     4198.05     78.85 o 
   0   3   2     2862.92     3038.45     28.30 o 
   1   3   2     1729.74     1823.45      4.40 o 
   2   3   2     2549.10     2654.96     71.05 o 
   3   3   2     1713.08     1814.18     32.54 o 
   4   3   2     1009.62     1040.66      7.40 o 
   5   3   2      464.67      466.03     12.76 o 
   6   3   2      547.99      561.00      7.78 o 
  -9   4   2      313.71      300.91      6.73 o 
  -8   4   2      408.26      424.38      5.65 o 
  -7   4   2      587.25      612.39      5.34 o 
  -6   4   2     2205.91     2238.52     17.11 o 
  -5   4   2     1027.92     1070.71     14.33 o 
  -4   4   2     2977.08     3018.93     33.94 o 
  -3   4   2     2055.69     2072.99     41.20 o 
  -2   4   2     1745.00     1611.80     19.07 o 
  -1   4   2      771.07      789.12      9.14 o 
   0   4   2     1619.01     1502.56     10.68 o 
   1   4   2     1734.65     1709.09     26.04 o 
   2   4   2     1105.00     1074.73     18.77 o 
   3   4   2     1144.70     1189.30     23.56 o 
   4   4   2      519.42      519.50      9.48 o 
   5   4   2      265.19      262.69     12.59 o 
   6   4   2      267.53      260.15      8.41 o 
  -9   5   2      660.87      667.13     30.11 o 
  -8   5   2      509.57      546.57      9.22 o 
  -7   5   2      378.50      398.33      6.70 o 
  -6   5   2     1265.54     1301.04     15.93 o 
  -5   5   2     1064.33     1070.97      5.27 o 
  -4   5   2     1588.60     1599.20      4.97 o 
  -3   5   2     1126.79     1119.49     10.73 o 
  -2   5   2     3013.18     2865.00     43.60 o 
  -1   5   2     1210.77     1231.81      7.96 o 
   0   5   2     1191.06     1133.54     25.23 o 
   1   5   2      927.70      925.64     14.03 o 
   2   5   2      704.21      705.96      5.22 o 
   3   5   2      641.96      644.50     13.23 o 
   4   5   2      437.94      445.69     22.33 o 
   5   5   2      338.13      322.51      7.54 o 
  -8   6   2      488.71      503.30     19.30 o 
  -7   6   2      775.98      828.62     34.40 o 
  -6   6   2     1023.30     1050.34     12.10 o 
  -5   6   2     1460.08     1503.30      5.67 o 
  -4   6   2      698.76      701.47     12.53 o 
  -3   6   2      698.88      683.18      3.15 o 
  -2   6   2      965.92      960.06      7.20 o 
  -1   6   2     1807.11     1826.17     40.23 o 
   0   6   2     1349.09     1329.65     64.89 o 
   1   6   2      883.96      885.13      9.68 o 
   2   6   2      356.90      386.72      4.28 o 
   3   6   2      466.42      453.21     16.97 o 
   4   6   2      329.81      325.19     12.31 o 
  -7   7   2      557.49      592.76     18.97 o 
  -6   7   2     1037.13     1033.54      6.19 o 
  -5   7   2     1228.96     1234.12     24.06 o 
  -4   7   2      749.55      757.90     20.24 o 
  -3   7   2      725.61      663.92      8.69 o 
  -2   7   2      834.56      797.03     17.75 o 
  -1   7   2      977.70      974.18     63.30 o 
   0   7   2      584.89      567.16     32.34 o 
   1   7   2      619.40      629.15     53.18 o 
   2   7   2      391.90      382.10      9.77 o 
   3   7   2      307.14      283.70      6.16 o 
  -6   8   2      619.05      571.55      6.38 o 
  -5   8   2      705.16      660.05     37.99 o 
  -4   8   2      783.19      748.32      5.54 o 
  -3   8   2      489.89      471.38     11.11 o 
  -2   8   2      840.32      765.22      4.91 o 
  -1   8   2      825.80      758.59     16.12 o 
   0   8   2      451.83      424.07     30.25 o 
   1   8   2      193.53      178.51      6.61 o 
  -4   9   2      436.97      391.72      8.30 o 
  -3   9   2      453.10      394.96     10.70 o 
  -2   9   2      380.25      322.13      6.46 o 
  -1   9   2      395.26      329.13      9.97 o 
   0 -11   3      354.14      361.38     10.14 o 
   1 -11   3      508.20      518.34     14.59 o 
   2 -11   3      477.48      493.38     14.12 o 
  -3 -10   3      376.90      402.31      8.55 o 
  -2 -10   3      435.62      437.95      9.98 o 
  -1 -10   3      624.29      664.17     10.11 o 
   0 -10   3      642.74      671.18     18.55 o 
   1 -10   3      620.60      623.03     11.52 o 
   2 -10   3      923.59      901.57     25.22 o 
   3 -10   3      736.05      734.82     31.76 o 
   4 -10   3      512.43      510.49     12.53 o 
  -4  -9   3      403.00      417.59     14.12 o 
  -3  -9   3      397.01      428.44     36.65 o 
  -2  -9   3      501.75      450.45     44.37 o 
  -1  -9   3      860.00      802.07     65.89 o 
   0  -9   3      898.12      902.27      9.55 o 
   1  -9   3     1026.39     1022.59      7.06 o 
   2  -9   3      767.88      750.73     19.15 o 
   3  -9   3      911.67      903.42     23.46 o 
   4  -9   3      760.75      799.50     16.29 o 
   5  -9   3      641.49      698.32     12.25 o 
   6  -9   3      452.55      450.65     12.51 o 
  -6  -8   3      291.41      296.20      7.93 o 
  -5  -8   3      643.09      644.12     19.18 o 
  -4  -8   3     1073.86     1065.86     36.85 o 
  -3  -8   3      453.48      500.16     11.87 o 
  -2  -8   3      593.09      591.89     15.75 o 
  -1  -8   3      929.20      893.47     30.09 o 
   0  -8   3     2276.14     2227.99     11.03 o 
   1  -8   3      981.82      973.03      6.45 o 
   2  -8   3      942.77      963.25     11.82 o 
   3  -8   3      830.41      840.23      9.32 o 
   4  -8   3     1020.61     1007.02     22.73 o 
   5  -8   3      843.77      808.13     15.46 o 
   6  -8   3      826.85      812.93      7.34 o 
  -6  -7   3      374.14      408.17      8.15 o 
  -5  -7   3      492.62      514.17      9.54 o 
  -4  -7   3      924.33      961.82     13.91 o 
  -3  -7   3     1036.31     1031.84     39.43 o 
  -2  -7   3     1430.17     1450.41      6.72 o 
  -1  -7   3      845.12      849.78     40.36 o 
   0  -7   3     2983.97     3078.94     11.52 o 
   1  -7   3     1195.56     1185.34      6.27 o 
   2  -7   3     1044.47     1046.34     28.86 o 
   3  -7   3      920.71      983.11     12.44 o 
   4  -7   3     1809.80     1783.94      5.32 o 
   5  -7   3     1060.95     1076.34      8.05 o 
   6  -7   3      509.50      487.81     20.10 o 
   7  -7   3      573.69      634.92     12.60 o 
  -7  -6   3      467.94      468.51     21.57 o 
  -6  -6   3      800.41      820.00     19.67 o 
  -5  -6   3      790.06      808.79      8.15 o 
  -4  -6   3      594.59      626.00      5.54 o 
  -3  -6   3     1027.67     1036.80     58.36 o 
  -2  -6   3     2394.66     2368.38     85.40 o 
  -1  -6   3     3333.71     3369.92    135.78 o 
   0  -6   3     2681.60     2699.66      9.76 o 
   1  -6   3     2087.30     1956.74     20.50 o 
   2  -6   3     1413.61     1394.93     13.05 o 
   3  -6   3     1372.62     1352.97      9.09 o 
   4  -6   3     1954.46     1936.35     11.49 o 
   5  -6   3     1652.01     1675.86     11.42 o 
   6  -6   3      559.05      584.53      6.93 o 
   7  -6   3      476.05      468.26     13.47 o 
  -8  -5   3      364.18      380.08     17.37 o 
  -7  -5   3      665.97      701.52     20.45 o 
  -6  -5   3     1298.05     1298.81     31.82 o 
  -5  -5   3     1679.24     1706.42     87.31 o 
  -4  -5   3     2017.04     2006.53     32.90 o 
  -3  -5   3     1883.58     1782.47     62.50 o 
  -2  -5   3     2778.15     2679.10    103.04 o 
  -1  -5   3     3280.04     3121.95     82.10 o 
   0  -5   3     4639.04     4452.92     10.06 o 
   1  -5   3     4317.69     4203.91     85.55 o 
   2  -5   3     2643.39     2600.68      9.17 o 
   3  -5   3     2656.30     2730.72     10.65 o 
   4  -5   3     2119.50     2085.29     39.48 o 
   5  -5   3     1608.83     1616.24     34.24 o 
   6  -5   3      791.39      776.77     14.01 o 
   7  -5   3      645.91      663.57     14.62 o 
  -8  -4   3      447.96      428.92      7.34 o 
  -7  -4   3      589.79      604.19     10.84 o 
  -6  -4   3      397.20      388.88      7.08 o 
  -5  -4   3     2548.31     2631.97     53.76 o 
  -4  -4   3     2655.21     2704.90     51.75 o 
  -3  -4   3     4866.73     5023.43     67.98 o 
  -2  -4   3     3343.94     3226.59     29.44 o 
  -1  -4   3     2937.34     2969.48     30.49 o 
   0  -4   3     2480.41     2458.79      7.17 o 
   1  -4   3     5200.98     5586.53     10.19 o 
   2  -4   3     4232.41     4369.75      9.40 o 
   3  -4   3     2667.54     2657.43     70.32 o 
   4  -4   3     1648.20     1653.95      7.58 o 
   5  -4   3     2346.36     2356.06     52.96 o 
   6  -4   3      871.95      851.60      6.66 o 
   7  -4   3      702.50      690.07     13.71 o 
   8  -4   3      493.43      453.03     10.46 o 
  -9  -3   3      442.17      435.20     10.01 o 
  -8  -3   3      660.05      641.53     11.18 o 
  -7  -3   3      869.52      867.35     18.93 o 
  -6  -3   3      111.19      120.72     12.80 o 
  -5  -3   3     1559.51     1530.07      7.07 o 
  -4  -3   3     2191.41     2166.68     45.34 o 
  -3  -3   3     4740.20     5160.66    133.05 o 
  -2  -3   3      491.30      448.75     10.98 o 
  -1  -3   3     3246.72     3220.96     27.30 o 
   0  -3   3     3715.03     3558.52     86.66 o 
   1  -3   3     2931.71     3033.92      6.90 o 
   2  -3   3     4034.55     4185.97     92.61 o 
   3  -3   3     1081.03     1037.10     39.68 o 
   4  -3   3     1000.92      997.58      5.36 o 
   5  -3   3      993.43      987.92      8.50 o 
   6  -3   3     1469.75     1478.82     36.93 o 
   7  -3   3      556.00      528.37     13.48 o 
   8  -3   3      231.42      213.87     11.36 o 
  -9  -2   3      473.40      467.26      7.74 o 
  -8  -2   3      750.42      727.30     22.31 o 
  -7  -2   3     1050.43     1012.24      6.96 o 
  -6  -2   3     1148.01     1118.17     23.49 o 
  -5  -2   3     1311.12     1307.71     25.29 o 
  -4  -2   3     2719.92     2634.19      7.78 o 
  -3  -2   3     3168.66     3189.13     26.97 o 
  -2  -2   3     1143.24     1112.18     17.87 o 
  -1  -2   3      788.87      777.49      5.10 o 
   0  -2   3     4011.14     4165.20     88.51 o 
   1  -2   3     3481.28     3956.96      6.77 o 
   2  -2   3     3469.32     3595.52     42.27 o 
   3  -2   3      778.54      799.47     38.35 o 
   4  -2   3     1316.58     1365.58     25.54 o 
   5  -2   3      471.44      478.32     15.70 o 
   6  -2   3     1128.43     1140.54     44.99 o 
   7  -2   3      319.74      287.26      7.76 o 
  -9  -1   3      529.27      550.86     21.91 o 
  -8  -1   3      576.52      589.39     10.95 o 
  -7  -1   3     1531.09     1479.61      6.76 o 
  -6  -1   3     2090.01     2174.76     42.02 o 
  -5  -1   3     4047.45     3953.61     25.55 o 
  -4  -1   3     4124.86     4315.51     17.70 o 
  -3  -1   3     3069.79     3067.52      7.38 o 
  -2  -1   3     3336.46     3491.95     17.11 o 
  -1  -1   3     5612.51     5616.54     18.70 o 
   0  -1   3     9157.33     9037.41    148.16 o 
   1  -1   3     2885.39     3249.20     65.25 o 
   2  -1   3     2170.34     2089.74     54.48 o 
   3  -1   3     1472.39     1479.58     46.08 o 
   4  -1   3     1952.07     1980.33     70.89 o 
   5  -1   3     1400.99     1367.45     46.14 o 
   6  -1   3      937.33      943.49     30.18 o 
   7  -1   3      398.11      377.76      6.95 o 
 -10   0   3      592.97      655.99     23.28 o 
  -9   0   3      492.88      475.27     25.06 o 
  -8   0   3      779.94      756.16     16.23 o 
  -7   0   3      889.44      852.20      5.59 o 
  -6   0   3     2261.56     2351.59      7.60 o 
  -5   0   3     3218.63     3012.74     28.22 o 
  -4   0   3     5327.69     5674.29     20.28 o 
  -3   0   3     6610.82     6581.93     12.89 o 
  -2   0   3     3517.59     3448.57      9.20 o 
  -1   0   3     2640.41     2420.23     43.36 o 
   0   0   3    11079.23    10853.88     42.03 o 
   1   0   3     6292.57     6741.51     41.80 o 
   2   0   3     2924.87     2833.30     93.55 o 
   3   0   3      985.55      997.47     51.04 o 
   4   0   3     1815.08     1814.81    102.53 o 
   5   0   3     1244.61     1240.43     54.15 o 
   6   0   3      812.55      817.73      7.88 o 
   7   0   3      566.11      568.11     13.13 o 
 -10   1   3      368.99      354.25     11.51 o 
  -9   1   3      569.20      548.42     11.15 o 
  -8   1   3     1875.22     1859.77     11.37 o 
  -7   1   3     1128.37     1128.79     41.51 o 
  -6   1   3     1241.75     1285.92     18.11 o 
  -5   1   3     1195.36     1092.45      7.80 o 
  -4   1   3     1875.25     1841.74     22.54 o 
  -3   1   3     8013.54     8384.26     36.97 o 
  -2   1   3     6429.39     6509.19     65.86 o 
  -1   1   3     3498.10     3309.20      7.40 o 
   0   1   3      623.32      610.21      6.50 o 
   1   1   3     4003.59     4404.59     75.48 o 
   2   1   3     3939.90     3915.12     63.68 o 
   3   1   3     1766.54     1773.26     29.05 o 
   4   1   3     1049.37     1022.54      7.33 o 
   5   1   3      600.24      598.24     22.55 o 
   6   1   3      425.00      415.44     10.31 o 
   7   1   3      302.85      295.85      8.96 o 
 -10   2   3      194.35      198.75      5.89 o 
  -9   2   3      478.07      476.74      8.32 o 
  -8   2   3     1275.61     1261.18      8.62 o 
  -7   2   3     2402.37     2420.95      7.47 o 
  -6   2   3     1834.49     1909.24      6.26 o 
  -5   2   3     1336.01     1266.54      8.37 o 
  -4   2   3      977.22      906.73      9.90 o 
  -3   2   3     3469.35     3592.30     20.68 o 
  -2   2   3     4223.54     4216.46     38.40 o 
  -1   2   3     5738.16     5338.01     29.78 o 
   0   2   3      742.07      702.77     10.40 o 
   1   2   3     1804.57     1777.46     18.12 o 
   2   2   3     1409.55     1283.12     49.10 o 
   3   2   3     2070.36     2047.59     44.64 o 
   4   2   3      726.95      717.55      4.66 o 
   5   2   3      567.34      575.33     28.72 o 
   6   2   3      289.28      290.02     15.58 o 
  -9   3   3      486.71      497.24     13.65 o 
  -8   3   3      663.09      693.18     13.93 o 
  -7   3   3      913.08      922.32     14.36 o 
  -6   3   3      940.65      964.74      6.40 o 
  -5   3   3     2664.97     2750.79      5.92 o 
  -4   3   3     2288.86     2299.65     22.21 o 
  -3   3   3     2389.22     2463.84     29.33 o 
  -2   3   3     1452.64     1410.53     22.20 o 
  -1   3   3     1461.37     1414.62     19.68 o 
   0   3   3     1428.61     1434.49     20.78 o 
   1   3   3     1957.12     1933.80     46.42 o 
   2   3   3     1596.59     1567.35     48.59 o 
   3   3   3      623.27      642.15     15.36 o 
   4   3   3      469.95      456.35      6.65 o 
   5   3   3      426.18      411.43     20.13 o 
   6   3   3      420.20      381.62     31.92 o 
  -9   4   3      458.53      458.71     13.79 o 
  -8   4   3      883.79      920.68     20.52 o 
  -7   4   3      850.12      868.74     16.99 o 
  -6   4   3      259.89      269.85      6.37 o 
  -5   4   3      866.38      889.69      3.57 o 
  -4   4   3     2124.69     2178.12     25.79 o 
  -3   4   3     2918.59     3106.85     52.01 o 
  -2   4   3     1024.79     1039.32      9.49 o 
  -1   4   3     1053.17     1097.80     28.96 o 
   0   4   3      858.95      914.47     18.44 o 
   1   4   3     1170.50     1177.43     12.92 o 
   2   4   3     1373.12     1372.92     24.56 o 
   3   4   3      582.04      554.78     15.05 o 
   4   4   3      247.19      253.15     20.54 o 
   5   4   3      165.14      169.89     10.34 o 
  -9   5   3      394.64      400.35     20.24 o 
  -8   5   3      725.72      744.04     12.98 o 
  -7   5   3     1091.45     1120.30      8.75 o 
  -6   5   3     1638.71     1643.73      6.28 o 
  -5   5   3      596.84      612.31      4.32 o 
  -4   5   3     1126.56     1147.16     19.00 o 
  -3   5   3     1613.89     1580.02     22.78 o 
  -2   5   3     1411.16     1344.92     23.20 o 
  -1   5   3     1124.09     1096.83     49.12 o 
   0   5   3      996.32     1076.46      7.68 o 
   1   5   3      945.44      897.22     19.16 o 
   2   5   3      622.45      640.01     18.12 o 
   3   5   3      520.90      474.30     17.39 o 
   4   5   3      320.67      309.61      6.46 o 
  -8   6   3      567.91      588.94     22.56 o 
  -7   6   3      755.62      821.86     22.06 o 
  -6   6   3     1654.20     1690.62     35.57 o 
  -5   6   3     1061.21     1053.59      5.29 o 
  -4   6   3     1337.31     1344.73      7.07 o 
  -3   6   3      753.59      731.59     19.91 o 
  -2   6   3     1539.93     1494.03     36.75 o 
  -1   6   3      912.85      841.28      6.40 o 
   0   6   3      895.07      929.93     14.42 o 
   1   6   3      510.17      493.89     11.90 o 
   2   6   3      421.36      395.97     14.49 o 
   3   6   3      377.27      327.68     10.09 o 
  -7   7   3      614.87      611.99     18.06 o 
  -6   7   3      836.15      873.82      7.40 o 
  -5   7   3      667.37      649.30     24.82 o 
  -4   7   3      503.97      473.82     19.03 o 
  -3   7   3      898.88      804.11     12.04 o 
  -2   7   3      826.59      746.13     18.66 o 
  -1   7   3      776.45      671.94     22.93 o 
   0   7   3      490.89      467.38     51.17 o 
   1   7   3      418.94      442.80     56.30 o 
   2   7   3      194.19      176.53      5.92 o 
  -6   8   3      488.81      482.55     20.73 o 
  -5   8   3      416.46      363.36      4.76 o 
  -4   8   3      278.61      248.87     11.60 o 
  -3   8   3      394.38      344.56     16.51 o 
  -2   8   3      533.13      446.79     16.02 o 
  -1   8   3      425.21      344.30     14.86 o 
   0   8   3      178.70      141.01     31.77 o 
  -1 -11   4      404.66      394.64     10.87 o 
   0 -11   4      403.68      403.16     10.53 o 
   1 -11   4      559.14      576.42     14.28 o 
   2 -11   4      463.22      459.33     13.93 o 
  -3 -10   4      343.90      364.08     20.65 o 
  -2 -10   4      566.49      576.11     10.22 o 
  -1 -10   4      571.00      592.44     10.23 o 
   0 -10   4      487.43      483.74     10.09 o 
   1 -10   4      843.60      846.25     38.50 o 
   2 -10   4      701.13      725.02      7.87 o 
   3 -10   4      695.77      684.69     51.48 o 
   4 -10   4      424.19      442.15      8.22 o 
  -5  -9   4      369.79      381.04     16.54 o 
  -4  -9   4      503.14      522.25      7.48 o 
  -3  -9   4      598.82      632.22     32.29 o 
  -2  -9   4      533.59      443.71     70.71 o 
  -1  -9   4      629.97      644.43      9.63 o 
   0  -9   4      741.99      770.40      9.69 o 
   1  -9   4     1011.87     1008.04     22.91 o 
   2  -9   4      972.03      961.58     27.93 o 
   3  -9   4      607.56      625.30      9.69 o 
   4  -9   4      429.35      446.35      7.75 o 
   5  -9   4      489.42      489.20     12.51 o 
  -6  -8   4      414.71      475.72     30.39 o 
  -5  -8   4      675.90      703.75     25.20 o 
  -4  -8   4      596.08      624.66      8.57 o 
  -3  -8   4      810.87      829.19      9.20 o 
  -2  -8   4     1186.75     1228.24     39.93 o 
  -1  -8   4     2104.09     2079.74     12.21 o 
   0  -8   4      677.07      673.16      8.75 o 
   1  -8   4     1400.26     1402.30      8.84 o 
   2  -8   4     1123.28     1064.63     13.13 o 
   3  -8   4     1550.69     1556.15     49.55 o 
   4  -8   4      696.05      646.21     63.22 o 
   5  -8   4      621.02      582.41     26.34 o 
   6  -8   4      405.92      420.65     11.92 o 
  -7  -7   4      503.58      515.85     11.00 o 
  -6  -7   4      729.99      758.08     16.93 o 
  -5  -7   4      836.09      849.27     37.69 o 
  -4  -7   4     1116.21     1115.01     23.39 o 
  -3  -7   4      685.38      717.79     14.86 o 
  -2  -7   4     1939.55     1926.04     38.83 o 
  -1  -7   4     3556.24     3583.61     19.87 o 
   0  -7   4     3481.45     3496.73     19.14 o 
   1  -7   4      977.48     1007.10     34.91 o 
   2  -7   4     1147.05     1157.08      6.82 o 
   3  -7   4     2410.42     2428.58     18.78 o 
   4  -7   4     2042.84     2055.26     13.38 o 
   5  -7   4     1088.04     1083.74     20.46 o 
   6  -7   4      674.59      678.29     11.21 o 
  -8  -6   4      222.45      209.63     15.92 o 
  -7  -6   4      570.76      586.00      7.84 o 
  -6  -6   4      986.90      993.87     10.06 o 
  -5  -6   4      858.99      904.38     24.33 o 
  -4  -6   4     1231.40     1252.72     30.53 o 
  -3  -6   4     1143.69     1225.72     46.22 o 
  -2  -6   4     2406.72     2442.44     24.33 o 
  -1  -6   4     1700.59     1745.16      8.91 o 
   0  -6   4     4052.17     4107.70     11.93 o 
   1  -6   4     1715.90     1790.50     52.74 o 
   2  -6   4     1818.19     1907.73     10.20 o 
   3  -6   4     1632.02     1815.73     10.11 o 
   4  -6   4     2214.39     2184.34     11.62 o 
   5  -6   4     1243.15     1244.57     11.22 o 
   6  -6   4      777.35      786.74     13.55 o 
   7  -6   4      583.48      579.57     39.81 o 
  -8  -5   4      374.00      351.71      9.79 o 
  -7  -5   4      590.95      573.15     13.28 o 
  -6  -5   4      979.17     1001.96     25.08 o 
  -5  -5   4      749.88      753.55     21.25 o 
  -4  -5   4     1279.09     1338.76     21.19 o 
  -3  -5   4     1926.87     1974.89     55.08 o 
  -2  -5   4     3338.48     3416.26     40.28 o 
  -1  -5   4     2306.36     2240.16     33.74 o 
   0  -5   4     1392.86     1308.55      7.19 o 
   1  -5   4     1020.69     1019.63      6.64 o 
   3  -5   4     2120.12     2255.01     10.10 o 
   4  -5   4     1312.96     1311.78      9.43 o 
   5  -5   4      585.00      590.77      8.20 o 
   6  -5   4      467.71      442.05      9.56 o 
   7  -5   4      687.00      682.93     13.01 o 
  -9  -4   4      452.16      448.55     10.37 o 
  -8  -4   4      493.57      476.59     27.91 o 
  -7  -4   4      501.23      490.26      8.00 o 
  -6  -4   4     1764.70     1739.91     41.97 o 
  -5  -4   4      998.36      965.20     32.49 o 
  -4  -4   4     2252.23     2131.23     38.74 o 
  -3  -4   4     1297.82     1167.90     38.03 o 
  -2  -4   4     4487.70     4579.09     27.70 o 
  -1  -4   4     2062.52     1943.42     18.08 o 
   0  -4   4     3511.07     3454.47     68.45 o 
   1  -4   4     2450.22     2465.70      7.63 o 
   2  -4   4     1079.65     1050.90      6.86 o 
   3  -4   4     1832.76     1845.01     56.56 o 
   4  -4   4     1323.29     1326.57     59.96 o 
   5  -4   4      761.36      758.27      6.74 o 
   6  -4   4      227.66      228.68      6.21 o 
   7  -4   4      469.47      445.97     33.75 o 
  -9  -3   4      780.03      794.57      8.09 o 
  -8  -3   4      630.05      632.43     14.23 o 
  -7  -3   4      623.37      603.57     19.90 o 
  -6  -3   4      772.02      770.45     15.44 o 
  -5  -3   4     3499.29     3524.99     48.66 o 
  -4  -3   4     3134.82     3160.74     15.97 o 
  -3  -3   4     2086.35     2031.33     22.51 o 
  -2  -3   4     2670.59     2591.86     27.22 o 
  -1  -3   4     2261.50     2205.44     27.25 o 
   0  -3   4     3551.38     3536.54     48.07 o 
   1  -3   4     4720.55     4798.57      8.49 o 
   2  -3   4     2752.63     2808.78     12.33 o 
   3  -3   4     1904.63     1787.29     30.93 o 
   4  -3   4     1071.54     1109.44     41.95 o 
   5  -3   4     1855.01     1832.96     29.71 o 
   6  -3   4      380.06      370.01      7.19 o 
   7  -3   4      368.94      341.41      7.31 o 
  -9  -2   4      521.08      524.66      9.56 o 
  -8  -2   4      633.94      627.61      6.48 o 
  -7  -2   4     1279.29     1263.89      6.52 o 
  -6  -2   4      904.60      909.59     22.38 o 
  -5  -2   4     3350.75     3363.85     37.25 o 
  -4  -2   4     2829.57     2696.41     36.31 o 
  -3  -2   4     3718.00     3743.71     49.32 o 
  -2  -2   4     1782.17     1683.05     18.88 o 
  -1  -2   4     5600.54     5564.15     36.92 o 
   0  -2   4     4835.26     4938.87      6.63 o 
   1  -2   4     2941.81     2896.51     84.66 o 
   2  -2   4     1730.28     1779.64     50.23 o 
   3  -2   4     1599.84     1498.42     37.84 o 
   4  -2   4     1400.48     1452.70     70.44 o 
   5  -2   4     1638.75     1645.07     83.95 o 
   6  -2   4      812.37      796.81     34.38 o 
   7  -2   4      375.71      396.81     15.12 o 
 -10  -1   4      441.12      428.63     10.20 o 
  -9  -1   4      601.33      586.96     13.95 o 
  -8  -1   4      530.75      539.62      6.11 o 
  -7  -1   4     1188.26     1143.22     10.37 o 
  -6  -1   4     2355.69     2344.81     14.78 o 
  -5  -1   4     4445.74     4453.15     53.18 o 
  -4  -1   4     3445.08     3402.26      4.46 o 
  -3  -1   4     1650.65     1564.23     17.98 o 
  -2  -1   4     2843.48     2940.04     19.19 o 
  -1  -1   4     6369.04     6541.15     72.82 o 
   0  -1   4     7540.14     7881.86     16.15 o 
   1  -1   4     3112.63     3457.71    147.30 o 
   2  -1   4     1650.62     1772.50     90.16 o 
   3  -1   4      799.34      796.91     36.44 o 
   4  -1   4     1200.76     1234.97     36.63 o 
   5  -1   4      833.23      832.21     30.15 o 
   6  -1   4      803.76      804.39     50.72 o 
   7  -1   4      264.66      238.51      6.88 o 
 -10   0   4      474.31      497.67     21.89 o 
  -9   0   4      993.19     1032.50     14.37 o 
  -8   0   4      569.75      596.53      4.77 o 
  -7   0   4     1705.32     1662.09     22.74 o 
  -6   0   4     1289.68     1309.38     11.56 o 
  -5   0   4     3142.89     3183.74     25.87 o 
  -4   0   4     4661.06     4925.29     88.41 o 
  -3   0   4     2630.34     2615.35     38.19 o 
  -2   0   4     2912.77     3171.19     31.39 o 
  -1   0   4     3685.70      806.91   1475.26 o 
   0   0   4     6100.98     6224.61     66.43 o 
   1   0   4     1903.63     1902.54     59.80 o 
   2   0   4     2005.97     2114.67     56.76 o 
   3   0   4     1821.25     1789.41     63.82 o 
   4   0   4     1193.20     1227.86     49.41 o 
   5   0   4      572.88      558.90     35.72 o 
   6   0   4      345.05      342.11      9.50 o 
 -10   1   4      355.94      379.28     18.58 o 
  -9   1   4      568.79      549.53      6.14 o 
  -8   1   4      821.90      868.99      8.05 o 
  -7   1   4     1272.44     1295.61     11.73 o 
  -6   1   4     1396.62     1443.51     10.65 o 
  -5   1   4     1112.48     1083.52     10.79 o 
  -4   1   4     1650.10     1703.93      6.09 o 
  -3   1   4     2566.75     2572.84     29.47 o 
  -2   1   4     2975.82     3319.39     53.55 o 
  -1   1   4     1109.93      962.19      5.96 o 
   0   1   4     3611.08     3717.30     21.07 o 
   1   1   4     1033.92     1039.01     39.98 o 
   2   1   4     1218.58     1266.90     43.32 o 
   3   1   4      894.00      881.99     31.17 o 
   4   1   4     1482.33     1462.71     66.97 o 
   5   1   4      573.32      558.19     20.91 o 
   6   1   4      245.23      234.34      8.47 o 
 -10   2   4      296.96      318.44     12.05 o 
  -9   2   4      406.05      415.09     17.70 o 
  -8   2   4      994.96      985.06      6.77 o 
  -7   2   4      628.72      655.31      4.56 o 
  -6   2   4     1052.67     1141.80     17.62 o 
  -5   2   4     1213.39     1271.93      3.48 o 
  -4   2   4     1865.10     1941.90     18.63 o 
  -3   2   4     2210.06     2195.50     45.00 o 
  -2   2   4     1637.51     1786.32     22.72 o 
  -1   2   4      916.61      824.44      6.48 o 
   0   2   4     1256.09     1228.19      6.46 o 
   1   2   4     1308.49     1272.26     19.36 o 
   2   2   4     1114.48     1105.05     25.53 o 
   3   2   4      395.78      401.10      8.78 o 
   4   2   4      521.93      483.62     17.52 o 
   5   2   4      394.02      348.29     17.76 o 
  -9   3   4      837.97      794.78     12.27 o 
  -8   3   4      967.13      959.82     10.01 o 
  -7   3   4      968.28      927.20      8.55 o 
  -6   3   4     1019.48      992.23      8.65 o 
  -5   3   4     1446.16     1401.98      3.65 o 
  -4   3   4     2022.87     2001.02     33.98 o 
  -3   3   4     2983.76     2818.71     40.44 o 
  -2   3   4     1708.03     1759.08     15.18 o 
  -1   3   4     1564.10     1392.36     21.27 o 
   0   3   4     1070.61     1013.85     30.64 o 
   1   3   4     1774.08     1739.39     52.36 o 
   2   3   4      788.01      745.73     27.22 o 
   3   3   4      554.47      517.89     18.46 o 
   4   3   4      254.01      238.53     11.42 o 
   5   3   4      275.18      247.75      6.13 o 
  -9   4   4      855.69      869.96     21.25 o 
  -8   4   4      890.43      898.25     12.07 o 
  -7   4   4      903.62      891.63     18.99 o 
  -6   4   4      922.40      890.54      7.44 o 
  -5   4   4     2682.77     2667.57     52.83 o 
  -4   4   4     1812.00     1822.90     27.61 o 
  -3   4   4     1386.20     1350.43     23.82 o 
  -2   4   4     1172.85     1221.79     26.44 o 
  -1   4   4     1334.28     1324.49     24.83 o 
   0   4   4     1406.44     1426.71     52.73 o 
   1   4   4     1369.24     1331.42     25.00 o 
   2   4   4      996.89      939.88     33.60 o 
   3   4   4      335.25      324.70      4.40 o 
   4   4   4      261.20      220.65     13.26 o 
  -8   5   4      726.47      746.92     11.94 o 
  -7   5   4      750.78      764.57     29.07 o 
  -6   5   4      358.54      379.06     12.84 o 
  -5   5   4     1447.87     1530.24      7.30 o 
  -4   5   4     1679.01     1731.64     25.96 o 
  -3   5   4     1643.76     1685.80      6.11 o 
  -2   5   4      418.73      413.90     17.52 o 
  -1   5   4      818.79      718.72     18.34 o 
   0   5   4      737.44      753.06     67.52 o 
   1   5   4      687.74      627.19     18.17 o 
   2   5   4      578.69      539.61     11.08 o 
   3   5   4      292.25      250.81      7.21 o 
  -8   6   4      467.50      479.02     52.67 o 
  -7   6   4      755.62      771.99     23.30 o 
  -6   6   4      567.52      573.85     13.91 o 
  -5   6   4      401.80      393.00     15.98 o 
  -4   6   4      528.52      537.54     21.85 o 
  -3   6   4      989.65     1003.62     31.99 o 
  -2   6   4      765.99      638.65     35.93 o 
  -1   6   4      661.40      560.43     10.72 o 
   0   6   4      421.00      413.50     35.15 o 
   1   6   4      287.22      275.82     39.59 o 
   2   6   4      234.92      253.68      9.82 o 
  -6   7   4      636.83      592.34     48.70 o 
  -5   7   4      350.36      290.15     39.06 o 
  -4   7   4      472.62      393.18     21.69 o 
  -3   7   4      280.38      232.48     11.26 o 
  -2   7   4      476.43      459.35     14.09 o 
  -1   7   4      412.75      421.96      7.90 o 
   0   7   4      463.92      480.19      8.90 o 
  -4   8   4      336.89      312.25      7.26 o 
  -3   8   4      505.33      512.09     14.40 o 
  -2 -11   5      351.53      342.94     11.22 o 
  -1 -11   5      335.25      357.50     11.00 o 
   0 -11   5      394.02      423.13      8.67 o 
   1 -11   5      275.13      290.58     10.56 o 
   2 -11   5      677.43      727.76     16.76 o 
  -4 -10   5      437.98      436.64     11.76 o 
  -3 -10   5      628.80      627.26     11.31 o 
  -2 -10   5      594.52      608.19     10.55 o 
  -1 -10   5      511.49      536.58     10.40 o 
   0 -10   5      752.09      798.21     10.94 o 
   1 -10   5     1013.91     1028.69     21.24 o 
   2 -10   5      602.54      605.85     26.73 o 
   3 -10   5      472.56      483.01     21.10 o 
   4 -10   5      548.36      580.41     13.09 o 
  -5  -9   5      455.08      497.11     10.12 o 
  -4  -9   5      790.64      784.98     24.89 o 
  -3  -9   5      792.46      798.90     22.91 o 
  -2  -9   5      789.41      774.52     10.56 o 
  -1  -9   5      784.89      835.11     10.01 o 
   0  -9   5     1229.90     1218.26     19.30 o 
   1  -9   5     1634.23     1629.20      8.45 o 
   2  -9   5     1281.25     1265.11     18.41 o 
   3  -9   5      777.18      811.04     36.25 o 
   4  -9   5      465.63      541.62     22.48 o 
   5  -9   5      674.19      698.29     13.52 o 
  -6  -8   5      497.96      496.25     20.30 o 
  -5  -8   5      481.03      504.78      7.47 o 
  -4  -8   5      576.80      597.29      9.87 o 
  -3  -8   5     1114.14     1142.92     38.59 o 
  -2  -8   5     1241.21     1243.07     10.27 o 
  -1  -8   5     1056.79     1056.93     17.43 o 
   0  -8   5     1167.37     1130.87      9.77 o 
   1  -8   5     1616.86     1614.87     13.24 o 
   2  -8   5     1526.33     1477.36     41.55 o 
   3  -8   5      988.16      895.35    229.00 o 
   4  -8   5      953.83     1030.85     11.59 o 
  -7  -7   5      481.50      486.66     31.00 o 
  -6  -7   5      777.89      782.34     37.35 o 
  -5  -7   5      980.58      966.55     52.32 o 
  -4  -7   5      553.51      560.72     40.85 o 
  -3  -7   5     1238.80     1205.02     14.69 o 
  -2  -7   5     1621.28     1542.80     43.95 o 
  -1  -7   5     3141.11     3010.39     12.47 o 
   0  -7   5      429.04      407.64      8.06 o 
   1  -7   5     1469.11     1460.57     59.54 o 
   2  -7   5     1256.25     1245.63     48.67 o 
   3  -7   5     1672.75     1726.49     11.60 o 
   4  -7   5      796.82      845.49     19.33 o 
   5  -7   5      841.92      832.26     11.32 o 
   6  -7   5      480.27      525.11     22.37 o 
  -8  -6   5      327.66      341.41      8.05 o 
  -7  -6   5      725.18      708.35     21.39 o 
  -6  -6   5      844.21      819.91     29.17 o 
  -5  -6   5      766.44      754.66      7.98 o 
  -4  -6   5     1164.78     1141.73     34.17 o 
  -3  -6   5     1475.42     1480.75     18.10 o 
  -2  -6   5     2381.88     2331.11     32.86 o 
  -1  -6   5     3195.37     3054.27     10.86 o 
   0  -6   5     1447.55     1359.35      8.24 o 
   1  -6   5      883.71      881.81     14.10 o 
   3  -6   5     2000.95     2028.41     18.22 o 
   4  -6   5      973.47      951.98      9.47 o 
   5  -6   5      652.45      691.03      9.72 o 
   6  -6   5      611.77      634.90     10.89 o 
  -8  -5   5      452.59      478.27      7.31 o 
  -7  -5   5      708.57      711.90     22.57 o 
  -6  -5   5      712.99      740.99     19.97 o 
  -5  -5   5      752.73      775.40     16.43 o 
  -4  -5   5     1158.20     1211.48      8.09 o 
  -3  -5   5     1698.87     1733.58     33.09 o 
  -2  -5   5     2338.73     2315.95     19.29 o 
  -1  -5   5     1703.88     1597.04      7.57 o 
   0  -5   5     2115.12     2072.48     51.39 o 
   1  -5   5     1731.91     1697.04     52.16 o 
   2  -5   5     2290.53     2385.44     15.85 o 
   3  -5   5     1179.66     1172.80     15.62 o 
   4  -5   5      776.65      754.21      8.78 o 
   5  -5   5      410.85      432.63     32.25 o 
   6  -5   5      641.09      632.77     29.60 o 
  -9  -4   5      331.74      335.58     11.85 o 
  -8  -4   5      740.11      742.55     19.27 o 
  -7  -4   5      978.47     1005.34     22.38 o 
  -6  -4   5     1121.39     1125.36     33.61 o 
  -5  -4   5      793.43      798.23      7.17 o 
  -4  -4   5     2553.51     2585.12     15.88 o 
  -3  -4   5     3617.20     3656.26     57.72 o 
  -2  -4   5     2346.47     2382.91     16.93 o 
  -1  -4   5     1401.54     1293.84      5.08 o 
   0  -4   5     1183.43     1174.02      3.64 o 
   1  -4   5     2096.13     2046.44      7.90 o 
   2  -4   5     3294.35     3561.06     10.22 o 
   3  -4   5     2521.21     2589.30     81.44 o 
   4  -4   5      860.27      892.61     38.73 o 
   5  -4   5      202.79      212.66     12.35 o 
   6  -4   5      430.46      425.88     12.36 o 
  -9  -3   5      496.55      486.03     15.72 o 
  -8  -3   5      814.38      800.00     15.39 o 
  -7  -3   5      822.22      827.58     16.13 o 
  -6  -3   5     3604.75     3530.30     14.34 o 
  -5  -3   5     1266.12     1317.30     31.57 o 
  -4  -3   5     3314.14     3360.63     31.48 o 
  -3  -3   5     2843.00     2775.51     44.67 o 
  -2  -3   5     8127.84     8465.57     38.69 o 
  -1  -3   5     3312.60     3432.19     42.94 o 
   0  -3   5     2483.94     2763.71     60.00 o 
   1  -3   5     1928.93     1952.23      6.62 o 
   2  -3   5     1353.82     1391.52     25.98 o 
   3  -3   5     2319.58     2325.07    104.56 o 
   4  -3   5     1896.70     1933.01     42.98 o 
   5  -3   5      819.33      822.25     20.31 o 
   6  -3   5      362.98      350.81      8.16 o 
  -9  -2   5      605.68      654.47     10.00 o 
  -8  -2   5      536.35      547.73      7.68 o 
  -7  -2   5      703.05      698.46      7.91 o 
  -6  -2   5     2352.81     2318.00     18.30 o 
  -5  -2   5     3661.97     3761.02     41.30 o 
  -4  -2   5     2877.97     2893.34     35.81 o 
  -3  -2   5      900.82      825.57      8.14 o 
  -2  -2   5     3950.30     3969.13     20.44 o 
  -1  -2   5     5889.54     6049.87     62.37 o 
   0  -2   5     5652.67     5927.62    171.27 o 
   1  -2   5     3495.70     3517.00      7.35 o 
   2  -2   5      960.27     1019.82     50.08 o 
   3  -2   5     1030.33      960.92     22.84 o 
   4  -2   5      863.41      862.57     11.54 o 
   5  -2   5     1481.11     1450.77     36.84 o 
   6  -2   5      458.34      450.45     32.33 o 
 -10  -1   5      365.89      363.82      9.78 o 
  -9  -1   5      453.98      465.34      5.93 o 
  -8  -1   5      608.41      618.11      6.62 o 
  -7  -1   5      764.36      785.14      8.75 o 
  -6  -1   5     1290.48     1253.09     14.02 o 
  -5  -1   5     2026.57     1997.62      6.76 o 
  -4  -1   5     1395.17     1400.38      6.86 o 
  -3  -1   5     1822.70     1728.94     29.04 o 
  -2  -1   5     1359.37     1238.84      5.77 o 
  -1  -1   5     2677.72     2640.87     65.56 o 
   0  -1   5     1844.68     1972.41     89.68 o 
   1  -1   5     2899.31     2829.66     91.02 o 
   2  -1   5     1323.80     1354.16     51.44 o 
   3  -1   5     1179.36     1170.90     45.98 o 
   4  -1   5      459.69      476.20     16.92 o 
   5  -1   5      564.48      561.26     26.94 o 
   6  -1   5      229.04      204.22     27.14 o 
 -10   0   5      251.47      253.92      6.99 o 
  -9   0   5      399.74      417.78      5.15 o 
  -8   0   5      750.36      744.63      8.09 o 
  -7   0   5     1313.19     1325.47     21.04 o 
  -6   0   5     1875.82     1894.01     12.67 o 
  -5   0   5     1625.70     1623.29      9.57 o 
  -4   0   5      801.83      829.49      6.74 o 
  -3   0   5      937.93      917.78     12.79 o 
  -2   0   5     2874.96     2919.94      8.14 o 
  -1   0   5     3284.03     3156.49      9.16 o 
   0   0   5      586.00      582.42     18.81 o 
   1   0   5      505.22      485.98     22.59 o 
   2   0   5     1035.48     1056.15     39.91 o 
   3   0   5     1358.17     1315.83     44.78 o 
   4   0   5      746.16      712.09     29.42 o 
   5   0   5      331.70      289.66     21.64 o 
 -10   1   5      360.20      358.25      7.52 o 
  -9   1   5      717.09      731.04     19.90 o 
  -8   1   5      414.46      428.25      5.14 o 
  -7   1   5     1630.75     1623.96      6.58 o 
  -6   1   5     1491.32     1478.86      5.75 o 
  -5   1   5     2241.53     2240.46      7.51 o 
  -4   1   5     2439.12     2588.39     19.24 o 
  -3   1   5     1523.69     1408.48     13.49 o 
  -2   1   5     2229.66     2185.79      8.22 o 
  -1   1   5     3173.69     3051.92     10.29 o 
   0   1   5     1985.73     1967.85     32.15 o 
   1   1   5      526.18      480.72      8.78 o 
   2   1   5      519.10      507.00     11.50 o 
   3   1   5     1188.22     1135.10      4.74 o 
   4   1   5      681.22      630.35     16.21 o 
   5   1   5      397.41      352.41     18.94 o 
  -9   2   5      890.22      875.33     15.99 o 
  -8   2   5      786.67      782.45      5.45 o 
  -7   2   5     1134.19     1146.77      6.35 o 
  -6   2   5      997.33     1007.65      3.54 o 
  -5   2   5     1344.65     1338.17     15.68 o 
  -4   2   5     2053.27     2184.03     18.30 o 
  -3   2   5     2223.33     2101.62     20.09 o 
  -2   2   5     2521.59     2556.95      9.80 o 
  -1   2   5     1312.44     1327.59      8.21 o 
   0   2   5     2495.84     2325.36     65.57 o 
   1   2   5      949.76      971.97     41.03 o 
   2   2   5      828.18      832.70     22.23 o 
   3   2   5      435.00      435.11     20.03 o 
   4   2   5      481.40      430.17     15.46 o 
  -9   3   5      503.51      496.81      6.17 o 
  -8   3   5      874.28      871.38     22.32 o 
  -7   3   5      858.19      860.76     11.67 o 
  -6   3   5     1577.08     1555.22     24.55 o 
  -5   3   5     1202.25     1181.45     15.54 o 
  -4   3   5     1689.15     1710.35     36.28 o 
  -3   3   5     1021.53     1010.67     25.79 o 
  -2   3   5     1153.94     1209.12      8.44 o 
  -1   3   5      892.17      939.71      8.23 o 
   0   3   5     1606.50     1533.87      7.32 o 
   1   3   5      979.75      885.69     47.30 o 
   2   3   5      762.32      723.17      9.78 o 
   3   3   5      354.70      327.58      6.74 o 
   4   3   5      255.91      224.54      5.42 o 
  -9   4   5      679.14      664.85     11.32 o 
  -8   4   5      355.93      372.83     10.88 o 
  -7   4   5      420.35      423.22     16.28 o 
  -6   4   5     1177.24     1176.47     10.87 o 
  -5   4   5     1522.61     1510.24     29.64 o 
  -4   4   5     1495.63     1454.22     43.68 o 
  -3   4   5     1076.59      895.23     97.69 o 
  -2   4   5      730.04      757.53      8.34 o 
  -1   4   5      496.59      552.95     15.34 o 
   0   4   5      684.18      603.51     58.88 o 
   1   4   5      748.13      642.93     17.82 o 
   2   4   5      360.71      272.87     25.57 o 
   3   4   5      317.22      276.94     43.08 o 
  -8   5   5      437.36      467.97     26.11 o 
  -7   5   5      321.49      336.92     21.06 o 
  -6   5   5      420.82      438.10     12.53 o 
  -5   5   5      941.06      949.49      6.36 o 
  -4   5   5      752.79      760.15     28.41 o 
  -3   5   5      508.99      422.02     20.94 o 
  -2   5   5      866.28      930.52     15.84 o 
  -1   5   5      687.39      724.77      9.22 o 
   0   5   5      509.07      536.24      8.95 o 
   1   5   5      277.66      283.93      9.41 o 
   2   5   5      189.04      187.11     10.25 o 
  -7   6   5      453.92      460.44     16.87 o 
  -6   6   5      326.63      337.44     14.22 o 
  -5   6   5      643.00      599.28     17.88 o 
  -4   6   5      333.12      322.48      7.57 o 
  -3   6   5      358.10      393.89      7.66 o 
  -2   6   5      259.96      294.34      8.27 o 
  -1   6   5      587.30      662.58     17.20 o 
   0   6   5      457.47      481.96      9.59 o 
  -5   7   5      474.95      456.71      8.36 o 
  -4   7   5      405.19      424.87      8.52 o 
  -3   7   5      339.87      350.37      8.23 o 
  -2   7   5      228.19      245.65      8.21 o 
  -2 -11   6      357.72      352.58     11.62 o 
  -1 -11   6      496.55      529.31     12.12 o 
   0 -11   6      433.91      487.67     10.84 o 
   1 -11   6      616.38      618.93     39.14 o 
  -4 -10   6      534.51      520.99     12.14 o 
  -3 -10   6      694.33      722.79     11.98 o 
  -2 -10   6      439.71      444.93     10.92 o 
  -1 -10   6      578.66      580.08     10.81 o 
   0 -10   6     1070.14     1068.13     33.15 o 
   1 -10   6      732.77      710.21     15.48 o 
   2 -10   6      906.14      932.80     40.48 o 
   3 -10   6      413.63      405.71      9.87 o 
  -5  -9   6      637.49      594.66     12.03 o 
  -4  -9   6      672.14      608.00     28.64 o 
  -3  -9   6      684.03      674.62     10.35 o 
  -2  -9   6      626.71      635.83      9.92 o 
  -1  -9   6      909.06      892.23     10.28 o 
   0  -9   6     1378.88     1364.73     39.35 o 
   1  -9   6     1327.37     1287.29      8.56 o 
   2  -9   6      896.03      902.47     42.38 o 
   3  -9   6      611.96      618.88     14.98 o 
   4  -9   6      733.91      762.30     45.35 o 
  -7  -8   6      279.65      310.83      8.42 o 
  -6  -8   6      410.20      430.50     45.10 o 
  -5  -8   6      665.10      660.72     15.65 o 
  -4  -8   6     1064.89     1043.61      8.10 o 
  -3  -8   6      840.17      816.21      6.41 o 
  -2  -8   6      695.97      681.11      9.43 o 
  -1  -8   6      652.68      655.05      9.08 o 
   0  -8   6     1733.18     1772.66     19.33 o 
   1  -8   6     1092.10     1065.98     25.05 o 
   2  -8   6      856.63      899.18     42.67 o 
   3  -8   6      713.66      722.67     10.45 o 
   4  -8   6      842.31      858.95     21.36 o 
   5  -8   6      723.40      804.13     12.53 o 
  -7  -7   6      355.67      340.13     11.75 o 
  -6  -7   6      571.57      598.52     32.51 o 
  -5  -7   6      447.17      471.44      6.05 o 
  -4  -7   6      569.83      628.49     14.93 o 
  -3  -7   6     1539.88     1443.98     45.08 o 
  -2  -7   6     1789.13     1771.46     17.74 o 
  -1  -7   6      760.69      784.66     15.83 o 
   0  -7   6      953.22      961.68     22.85 o 
   1  -7   6      906.17      929.11     32.52 o 
   2  -7   6      918.51      939.95     29.00 o 
   3  -7   6      386.07      428.20     17.92 o 
   4  -7   6      872.41      872.67     10.69 o 
   5  -7   6      601.79      608.74     10.71 o 
  -8  -6   6      625.49      636.65     10.43 o 
  -7  -6   6      741.02      728.91     25.29 o 
  -6  -6   6      820.57      828.00     12.90 o 
  -5  -6   6     1066.56     1079.21     26.99 o 
  -4  -6   6      669.41      689.55      8.44 o 
  -3  -6   6     1713.91     1611.78     40.95 o 
  -2  -6   6     1850.93     1714.73      5.18 o 
  -1  -6   6     3297.22     3094.95     11.09 o 
   0  -6   6      940.39      907.78     16.86 o 
   1  -6   6     1863.08     1852.35     44.17 o 
   2  -6   6     1262.25     1214.56     58.02 o 
   3  -6   6      884.29      900.35      8.95 o 
   4  -6   6      407.40      423.96      8.63 o 
   5  -6   6      521.93      572.42     18.81 o 
  -9  -5   6      392.88      363.02     21.27 o 
  -8  -5   6      716.96      708.48     17.62 o 
  -7  -5   6      899.26      897.65      9.41 o 
  -6  -5   6      967.34      964.25     20.76 o 
  -5  -5   6     1633.63     1626.45     19.32 o 
  -4  -5   6     2397.78     2359.58     49.60 o 
  -3  -5   6     3187.59     3142.06     39.81 o 
  -2  -5   6     1670.12     1597.81      5.18 o 
  -1  -5   6     1924.11     1775.85      7.98 o 
   0  -5   6     1601.42     1560.10     43.01 o 
   1  -5   6     3520.44     3615.53     88.82 o 
   2  -5   6     2654.33     2769.20     16.78 o 
   4  -5   6      628.65      662.00      8.25 o 
   5  -5   6      510.42      516.98     12.63 o 
   6  -5   6      427.68      440.60     14.00 o 
  -9  -4   6      427.45      463.61     19.69 o 
  -8  -4   6      795.81      828.40     21.93 o 
  -7  -4   6      908.94      939.84      7.40 o 
  -6  -4   6      384.08      393.26      3.76 o 
  -5  -4   6     1561.84     1547.22     14.49 o 
  -4  -4   6     2544.35     2549.16     42.40 o 
  -3  -4   6     4459.03     4489.34     53.42 o 
  -2  -4   6     2471.89     2355.17     31.17 o 
  -1  -4   6     1690.44     1560.53     38.36 o 
   0  -4   6     1066.49     1019.70     28.32 o 
   1  -4   6     1686.83     1729.14      8.21 o 
   2  -4   6     2915.08     2935.47      9.23 o 
   3  -4   6     1443.55     1493.68      8.32 o 
   4  -4   6      927.06      922.22     25.64 o 
   5  -4   6      615.36      611.20      8.08 o 
   6  -4   6      666.15      645.34      7.56 o 
  -9  -3   6      299.76      307.50     15.39 o 
  -8  -3   6      678.32      680.79     11.71 o 
  -7  -3   6     1126.71     1147.68     16.09 o 
  -6  -3   6      875.55      895.06      4.14 o 
  -5  -3   6      853.40      836.81     12.51 o 
  -4  -3   6     1570.65     1558.58     19.64 o 
  -3  -3   6     3355.75     3423.64     28.08 o 
  -2  -3   6     1389.67     1427.86      4.69 o 
  -1  -3   6     2526.63     2526.16     49.09 o 
   0  -3   6     1882.09     1974.98     21.90 o 
   1  -3   6     1350.06     1398.02      5.93 o 
   2  -3   6      990.29     1021.14      6.56 o 
   3  -3   6      673.54      687.27     36.77 o 
   4  -3   6      543.58      514.02     17.49 o 
   5  -3   6      325.05      317.19     17.44 o 
  -9  -2   6      421.40      452.65      6.34 o 
  -8  -2   6      733.01      731.94      5.95 o 
  -7  -2   6      757.13      805.20     10.56 o 
  -6  -2   6     2512.25     2563.13     17.72 o 
  -5  -2   6      954.61     1004.93      3.91 o 
  -4  -2   6     1551.04     1604.76     23.32 o 
  -3  -2   6     1149.02     1256.10      6.16 o 
  -2  -2   6     2145.31     2229.78     22.39 o 
  -1  -2   6     1476.34     1553.70     40.35 o 
   0  -2   6     2121.48     2310.23      4.63 o 
   1  -2   6     1810.46     1938.12     35.59 o 
   2  -2   6     1103.59     1086.98     28.20 o 
   3  -2   6      576.04      555.39     37.11 o 
   4  -2   6      539.13      530.74     23.12 o 
   5  -2   6      189.21      189.35     28.77 o 
 -10  -1   6      363.39      380.94     16.98 o 
  -9  -1   6      376.84      389.64      6.35 o 
  -8  -1   6      689.36      699.58      5.16 o 
  -7  -1   6     1011.16     1019.25     15.51 o 
  -6  -1   6     2217.13     2244.08     27.15 o 
  -5  -1   6     1519.42     1517.48     13.40 o 
  -4  -1   6     1651.64     1646.33     13.20 o 
  -3  -1   6     1122.61     1163.25     15.14 o 
  -2  -1   6     2216.16     2148.18     18.84 o 
  -1  -1   6     1671.43     1626.51     39.43 o 
   0  -1   6     1523.92     1585.93     31.06 o 
   1  -1   6     1337.49     1340.28     28.02 o 
   2  -1   6     1059.29      992.26     29.67 o 
   3  -1   6     1061.89     1024.12     56.15 o 
   4  -1   6      624.90      591.47     14.37 o 
   5  -1   6      384.18      328.85     16.97 o 
 -10   0   6      394.82      409.11     14.34 o 
  -9   0   6      354.77      346.13      5.56 o 
  -8   0   6      852.93      820.87     10.49 o 
  -7   0   6      834.35      852.62      4.44 o 
  -6   0   6     1594.59     1612.83     12.45 o 
  -5   0   6     1525.88     1529.00     18.94 o 
  -4   0   6     1358.18     1295.69     15.96 o 
  -3   0   6     3073.55     3109.57     11.08 o 
  -2   0   6     2490.64     2396.77      9.09 o 
  -1   0   6     1632.62     1549.30      8.56 o 
   0   0   6      535.26      542.24     24.03 o 
   1   0   6     1197.24     1204.32     47.64 o 
   2   0   6      779.15      781.96     24.86 o 
   3   0   6      813.00      749.71     30.04 o 
   4   0   6      499.88      496.52     15.56 o 
  -9   1   6      507.45      497.28      5.79 o 
  -8   1   6     1525.77     1499.25     25.90 o 
  -7   1   6     1248.02     1207.64      5.21 o 
  -6   1   6     1325.39     1333.61      7.55 o 
  -5   1   6      816.83      817.84      9.59 o 
  -4   1   6     1158.40     1101.81     10.62 o 
  -3   1   6     2288.40     2342.18     33.08 o 
  -2   1   6     3606.22     3497.03     12.37 o 
  -1   1   6     2673.34     2694.15     11.45 o 
   1   1   6      676.65      638.78     20.81 o 
   2   1   6      767.54      708.91      5.86 o 
   3   1   6      676.14      601.63     29.27 o 
   4   1   6      250.41      226.62      9.66 o 
  -9   2   6      537.17      529.22      4.93 o 
  -8   2   6      607.32      615.81     10.46 o 
  -7   2   6     1698.52     1658.89     25.34 o 
  -6   2   6     1484.09     1475.87     13.34 o 
  -5   2   6     1341.87     1268.45     17.93 o 
  -4   2   6      921.19      926.12      7.15 o 
  -3   2   6      906.55      922.00      8.22 o 
  -2   2   6     1188.69     1138.37      9.06 o 
  -1   2   6     2048.88     2007.79     11.26 o 
   0   2   6     1075.03     1117.41     10.35 o 
   1   2   6      833.92      773.10     18.00 o 
   2   2   6      494.25      451.96      4.14 o 
   3   2   6      575.89      505.11      7.22 o 
  -9   3   6      446.19      461.85     19.38 o 
  -8   3   6      281.86      301.38      7.37 o 
  -7   3   6      471.80      479.17      4.63 o 
  -6   3   6      624.34      629.03     11.43 o 
  -5   3   6     1389.54     1367.65     18.97 o 
  -4   3   6     1430.42     1438.25     40.27 o 
  -2   3   6      468.53      489.70      8.62 o 
  -1   3   6      372.93      416.55      8.46 o 
   0   3   6      669.54      691.93      9.94 o 
   1   3   6      536.29      580.81     10.13 o 
   2   3   6      520.91      580.18     11.64 o 
   3   3   6      304.94      352.36     12.24 o 
  -8   4   6      427.61      399.77     21.09 o 
  -7   4   6      378.53      411.29      8.85 o 
  -6   4   6      518.14      503.51     46.66 o 
  -5   4   6      270.12      224.35     10.38 o 
  -4   4   6      860.56      883.66      9.06 o 
  -3   4   6      824.58      853.60      9.25 o 
  -2   4   6      702.95      715.40      9.23 o 
  -1   4   6      383.02      415.05      8.97 o 
   0   4   6      355.00      373.80      9.42 o 
   1   4   6      175.58      203.68     10.17 o 
  -7   5   6      494.37      493.17      9.80 o 
  -6   5   6     1008.26     1021.15     10.60 o 
  -5   5   6      445.09      470.58      8.54 o 
  -4   5   6      265.77      281.98     16.19 o 
  -3   5   6      306.80      329.65      8.65 o 
  -2   5   6      695.94      743.00     18.55 o 
  -1   5   6      549.58      587.75     10.16 o 
   0   5   6      433.60      460.96     10.06 o 
  -5   6   6      622.02      606.98      9.51 o 
  -4   6   6      419.55      422.58      9.01 o 
  -3   6   6      172.38      193.71      8.80 o 
  -2   6   6      347.84      367.28      9.46 o 
  -2 -11   7      588.77      616.46     12.80 o 
  -1 -11   7      520.98      565.94     23.85 o 
   0 -11   7      627.45      662.64     18.02 o 
  -4 -10   7      465.84      473.60     12.62 o 
  -3 -10   7      317.17      281.38     11.20 o 
  -2 -10   7      332.17      329.06     10.94 o 
  -1 -10   7      669.63      659.74     11.27 o 
   0 -10   7      695.86      732.57     28.35 o 
   1 -10   7      848.38      872.75      8.81 o 
   2 -10   7      601.82      587.16     12.16 o 
  -6  -9   7      327.95      320.78     13.50 o 
  -5  -9   7      600.31      609.46     10.42 o 
  -4  -9   7      620.85      647.57     28.27 o 
  -3  -9   7      550.64      565.19     19.03 o 
  -2  -9   7      413.19      447.89      9.73 o 
  -1  -9   7      591.93      595.24     10.13 o 
   0  -9   7      816.55      829.48     22.36 o 
   1  -9   7      576.52      574.57     15.81 o 
   2  -9   7      644.60      665.84     40.81 o 
   3  -9   7      501.51      537.36     18.91 o 
  -7  -8   7      389.18      367.34     21.73 o 
  -6  -8   7      504.69      516.23     20.00 o 
  -5  -8   7      903.64      867.55     16.57 o 
  -4  -8   7      808.38      822.55      7.66 o 
  -3  -8   7      766.42      640.80     77.16 o 
  -2  -8   7     1162.32     1111.54     18.50 o 
  -1  -8   7     1706.19     1670.88     11.28 o 
   0  -8   7     1134.22     1150.56     37.61 o 
   1  -8   7      483.67      497.68     27.87 o 
   2  -8   7      484.82      509.47     12.57 o 
   3  -8   7      732.90      742.19      7.79 o 
   4  -8   7      867.67      897.19     11.94 o 
  -7  -7   7      621.37      591.97     25.08 o 
  -6  -7   7      623.73      654.26      8.83 o 
  -5  -7   7      719.06      732.41      8.02 o 
  -4  -7   7     1058.23      980.75     17.91 o 
  -3  -7   7      898.78      867.52     26.63 o 
  -2  -7   7     1375.95     1281.23      9.40 o 
  -1  -7   7     1706.56     1610.84      9.80 o 
   0  -7   7     3280.79     3315.97    104.13 o 
   1  -7   7     1019.56     1078.05     29.49 o 
   2  -7   7      524.20      523.39     24.67 o 
   3  -7   7      627.70      583.43     69.41 o 
   4  -7   7      853.29      884.70     10.87 o 
  -8  -6   7      478.20      479.18      7.19 o 
  -7  -6   7      561.37      585.01      8.76 o 
  -6  -6   7      826.08      874.16     16.40 o 
  -5  -6   7      925.45      957.99     15.26 o 
  -4  -6   7     1187.26     1166.00     19.98 o 
  -3  -6   7     1428.02     1425.98     34.58 o 
  -2  -6   7     1531.11     1438.71      9.19 o 
  -1  -6   7      506.40      494.66      3.80 o 
   0  -6   7     2045.71     1997.18     54.86 o 
   1  -6   7     1813.51     1900.44     31.51 o 
   2  -6   7     1881.58     1979.28     17.32 o 
   3  -6   7      480.47      503.38      8.13 o 
   4  -6   7      693.73      725.63      9.80 o 
   5  -6   7      330.95      352.66     10.27 o 
  -9  -5   7      375.82      381.21      9.51 o 
  -8  -5   7      662.59      666.67      5.80 o 
  -7  -5   7      668.61      683.47     15.65 o 
  -6  -5   7      776.40      803.90     19.94 o 
  -5  -5   7     1283.61     1327.01     20.34 o 
  -4  -5   7     1802.27     1856.93     31.05 o 
  -3  -5   7     2478.54     2548.65     43.46 o 
  -2  -5   7     1692.59     1720.38     11.85 o 
  -1  -5   7     1093.73     1137.44     16.88 o 
   0  -5   7      656.55      672.04     16.50 o 
   1  -5   7     1208.87     1281.39     14.85 o 
   2  -5   7     1364.43     1374.80     19.48 o 
   3  -5   7     1106.83     1148.21      8.70 o 
   4  -5   7      639.73      673.42      8.63 o 
   5  -5   7      412.60      413.68      9.03 o 
  -9  -4   7      590.46      616.79     18.94 o 
  -8  -4   7      554.45      575.89     15.87 o 
  -7  -4   7      455.19      467.43     10.41 o 
  -6  -4   7      672.63      682.23     14.84 o 
  -5  -4   7     1651.17     1668.32     31.78 o 
  -4  -4   7     1714.27     1676.97     31.28 o 
  -3  -4   7     1868.22     1833.41     10.26 o 
  -2  -4   7     1578.07     1574.04     32.70 o 
  -1  -4   7     1663.66     1734.55     29.05 o 
   0  -4   7     1494.67     1419.22      5.97 o 
   1  -4   7     1516.92     1619.29      8.20 o 
   2  -4   7      598.90      606.82      6.32 o 
   3  -4   7      481.38      492.77      6.84 o 
   4  -4   7      523.06      533.01      7.50 o 
   5  -4   7      713.79      652.90     21.30 o 
  -9  -3   7      580.44      602.90      7.43 o 
  -8  -3   7      689.87      719.98     14.70 o 
  -7  -3   7      712.63      734.88      5.15 o 
  -6  -3   7      200.69      208.52      4.67 o 
  -5  -3   7     1755.51     1750.86     35.12 o 
  -4  -3   7     1562.58     1493.52     12.11 o 
  -3  -3   7     1331.30     1258.85     16.29 o 
  -2  -3   7      636.11      580.50      3.21 o 
  -1  -3   7     1375.63     1370.92     22.78 o 
   0  -3   7     1963.44     1924.75     46.03 o 
   1  -3   7     1566.49     1582.31     23.48 o 
   2  -3   7     1143.60     1160.23      6.66 o 
   3  -3   7      239.45      249.28     11.27 o 
   4  -3   7      215.22      213.21      9.41 o 
   5  -3   7      429.68      393.75      6.35 o 
  -9  -2   7      343.51      351.97      6.13 o 
  -8  -2   7      658.95      665.47      4.59 o 
  -7  -2   7     1610.70     1663.41     21.92 o 
  -6  -2   7      992.65      995.73     17.26 o 
  -5  -2   7     1651.74     1683.48      6.18 o 
  -4  -2   7     1139.92     1109.63     17.22 o 
  -3  -2   7     2132.20     2119.97      6.64 o 
  -2  -2   7      495.92      478.47      4.82 o 
  -1  -2   7     1448.53     1420.21     29.61 o 
   0  -2   7     1383.84     1359.67     24.81 o 
   1  -2   7     1236.97     1276.08     34.60 o 
   2  -2   7      960.25      932.40     10.23 o 
   3  -2   7      538.76      501.25     31.51 o 
   4  -2   7      346.92      328.26     11.80 o 
  -9  -1   7      482.98      470.67      5.23 o 
  -8  -1   7      648.33      639.74     10.09 o 
  -7  -1   7     1041.53     1053.56     14.12 o 
  -6  -1   7     1921.44     1942.41      5.64 o 
  -5  -1   7     1924.59     2018.64     12.01 o 
  -4  -1   7     2517.53     2519.66     56.08 o 
  -3  -1   7     1994.83     2102.67     24.85 o 
  -2  -1   7     1805.70     1827.76     10.99 o 
  -1  -1   7     1230.38     1197.41     34.76 o 
   0  -1   7     1363.01     1451.18     16.63 o 
   1  -1   7      809.22      862.23     33.82 o 
   2  -1   7      890.10      873.76     33.68 o 
   3  -1   7      571.13      519.54     20.17 o 
   4  -1   7      580.40      505.35     25.03 o 
  -9   0   7      646.71      638.08     16.44 o 
  -8   0   7      920.02      915.47      4.75 o 
  -7   0   7      985.46      981.55      4.81 o 
  -6   0   7      791.17      778.01      6.78 o 
  -5   0   7      631.70      641.50      9.59 o 
  -4   0   7     1847.02     1776.71      7.08 o 
  -3   0   7     2571.44     2618.12     20.72 o 
  -2   0   7     2331.63     2276.77     11.33 o 
  -1   0   7     1163.97     1168.82      9.35 o 
   0   0   7     1191.40     1067.15     13.45 o 
   1   0   7      651.28      620.38     38.86 o 
   2   0   7      560.77      514.17     29.55 o 
   3   0   7      448.52      398.05      7.23 o 
  -9   1   7      350.65      340.02      4.53 o 
  -8   1   7      984.06      976.85      7.99 o 
  -7   1   7      897.26      916.64     14.85 o 
  -6   1   7      889.99      890.56      6.93 o 
  -5   1   7      485.69      471.18     12.67 o 
  -4   1   7      325.30      309.96      5.32 o 
  -3   1   7     1278.04     1309.60     16.23 o 
  -2   1   7     1176.15     1182.19      9.63 o 
  -1   1   7      768.24      816.09      9.10 o 
   0   1   7      609.84      697.74      9.65 o 
   1   1   7      839.68      754.93     85.24 o 
   2   1   7      469.88      407.14    100.04 o 
   3   1   7      194.02      246.21     11.92 o 
  -9   2   7      202.08      198.45      6.29 o 
  -8   2   7      758.45      725.92     32.74 o 
  -7   2   7      407.55      397.85     13.57 o 
  -6   2   7      867.91      833.61     13.76 o 
  -5   2   7      806.01      836.58     14.81 o 
  -4   2   7      957.08      940.98     14.74 o 
  -3   2   7      704.56      746.98     16.80 o 
  -2   2   7      461.38      489.42      8.92 o 
  -1   2   7      399.99      440.85     17.32 o 
   0   2   7      209.42      230.89      9.51 o 
   1   2   7      608.09      646.57     11.15 o 
   2   2   7      489.26      518.40     11.97 o 
  -8   3   7      397.00      360.44      6.74 o 
  -7   3   7      516.13      499.73     24.16 o 
  -6   3   7      397.03      407.74      6.33 o 
  -5   3   7      760.19      759.97      9.62 o 
  -4   3   7      824.93      832.61      9.56 o 
  -3   3   7     1066.69     1118.17     18.48 o 
  -2   3   7      591.09      625.21      9.46 o 
  -1   3   7      508.63      535.70      9.78 o 
   0   3   7      176.72      172.96      9.78 o 
   1   3   7      316.27      350.14     11.40 o 
  -7   4   7      549.01      546.14     10.45 o 
  -6   4   7      353.55      354.75      6.73 o 
  -4   4   7      491.38      519.29      9.48 o 
  -3   4   7      504.95      546.21      9.95 o 
  -2   4   7      481.75      525.47      9.97 o 
  -1   4   7      592.99      646.15     11.17 o 
   0   4   7      330.48      354.67     11.11 o 
  -6   5   7      502.80      511.34      7.38 o 
  -5   5   7      274.96      300.80      9.67 o 
  -4   5   7      367.28      390.92      9.87 o 
  -3   5   7      371.07      423.29     10.21 o 
  -2   5   7      257.03      279.75     10.24 o 
  -4 -10   8      511.51      486.70     12.34 o 
  -3 -10   8      320.61      321.36     22.56 o 
  -2 -10   8      550.66      596.76     11.66 o 
  -1 -10   8      420.88      428.71     30.23 o 
   0 -10   8      580.93      596.37     20.40 o 
   1 -10   8      817.43      848.90     22.19 o 
  -5  -9   8      531.60      517.58     21.37 o 
  -4  -9   8      662.85      626.70     11.18 o 
  -3  -9   8      602.58      591.82     10.65 o 
  -2  -9   8      764.16      762.80     10.42 o 
  -1  -9   8      840.84      879.57      7.56 o 
   0  -9   8      507.33      514.46     15.76 o 
   1  -9   8      583.09      622.01     22.39 o 
   2  -9   8      484.63      502.60     25.27 o 
  -7  -8   8      440.32      439.86     15.83 o 
  -6  -8   8      656.32      647.13     11.44 o 
  -5  -8   8      546.29      534.62      9.77 o 
  -4  -8   8      391.53      425.89     22.98 o 
  -3  -8   8      718.62      669.35      9.72 o 
  -2  -8   8     1419.67     1394.45     10.54 o 
  -1  -8   8     1730.06     1704.42     35.69 o 
   0  -8   8      839.23      856.60     24.56 o 
   1  -8   8      548.51      567.80     34.90 o 
   2  -8   8      469.75      490.31     15.84 o 
   3  -8   8      552.17      587.24     39.29 o 
  -7  -7   8      721.37      709.13      6.05 o 
  -6  -7   8      855.02      888.44     23.35 o 
  -5  -7   8     1035.40     1054.85     57.74 o 
  -4  -7   8      794.72      760.52     31.07 o 
  -3  -7   8      544.76      505.17     24.92 o 
  -2  -7   8     1110.03     1046.72      9.42 o 
  -1  -7   8     2222.68     2265.65     81.65 o 
   0  -7   8     1231.35     1193.64     44.50 o 
   1  -7   8      825.64      760.65     32.78 o 
   2  -7   8      751.15      785.29      8.43 o 
   3  -7   8      908.54      816.48     79.57 o 
  -8  -6   8      213.60      220.91      9.31 o 
  -7  -6   8      624.70      644.00      6.51 o 
  -6  -6   8      634.98      660.57     11.01 o 
  -5  -6   8      783.76      822.11     15.30 o 
  -4  -6   8     1339.25     1270.94     37.09 o 
  -3  -6   8     1080.78     1061.14     16.94 o 
  -2  -6   8      965.94      899.35      7.55 o 
  -1  -6   8      726.19      732.40     22.64 o 
   0  -6   8     1215.05     1197.90     23.01 o 
   1  -6   8      701.86      681.78     20.86 o 
   2  -6   8      676.65      680.76     15.03 o 
   3  -6   8      980.77     1012.11      9.87 o 
   4  -6   8      558.18      563.37      9.86 o 
  -8  -5   8      351.76      371.42      5.74 o 
  -7  -5   8      358.60      370.86      4.43 o 
  -6  -5   8      505.06      510.43     19.07 o 
  -5  -5   8      621.12      640.32      8.29 o 
  -4  -5   8     1249.87     1233.73     14.69 o 
  -3  -5   8     1064.93     1027.57      7.19 o 
  -2  -5   8     1501.98     1430.28     26.14 o 
  -1  -5   8      418.66      429.58      7.04 o 
   0  -5   8     1031.66     1031.57      8.92 o 
   1  -5   8      417.25      439.86      4.10 o 
   2  -5   8      685.95      702.78      7.93 o 
   3  -5   8      327.38      318.62     14.07 o 
   4  -5   8      500.19      497.35      8.81 o 
  -9  -4   8      550.71      572.13     20.65 o 
  -8  -4   8      598.13      622.15     15.38 o 
  -7  -4   8      604.42      633.27      8.07 o 
  -6  -4   8     1023.60     1029.92      7.52 o 
  -5  -4   8      816.67      861.49     15.30 o 
  -4  -4   8     1269.64     1250.71     19.21 o 
  -3  -4   8     1150.96     1133.13      9.59 o 
  -2  -4   8     1394.64     1399.51     22.69 o 
  -1  -4   8     1161.06     1201.22     18.46 o 
   0  -4   8     1332.20     1293.95     26.36 o 
   1  -4   8      885.54      908.91     11.45 o 
   2  -4   8      452.25      464.78     11.94 o 
   3  -4   8      402.99      409.74      7.18 o 
   4  -4   8      344.74      336.15      8.15 o 
  -9  -3   8      644.94      666.78     14.80 o 
  -8  -3   8      544.35      569.27      5.52 o 
  -7  -3   8      682.62      677.87      6.35 o 
  -6  -3   8     1885.25     1919.10      6.64 o 
  -5  -3   8     2116.35     2159.43     22.42 o 
  -4  -3   8     1340.89     1345.35      6.69 o 
  -3  -3   8      575.62      557.81     14.69 o 
  -2  -3   8     1497.61     1487.34     23.16 o 
  -1  -3   8     1596.02     1623.97     33.73 o 
   0  -3   8     1847.32     1844.74     48.59 o 
   1  -3   8     1385.79     1439.55     20.90 o 
   2  -3   8      525.34      548.51     34.48 o 
   3  -3   8      411.30      398.94      6.51 o 
  -9  -2   8      456.12      468.75      6.64 o 
  -8  -2   8      398.26      381.88      5.54 o 
  -7  -2   8      582.04      588.46     11.13 o 
  -6  -2   8      803.83      793.77      5.33 o 
  -5  -2   8     2700.88     2646.68     14.56 o 
  -4  -2   8     2102.15     2038.45     39.41 o 
  -3  -2   8      792.47      734.01      2.34 o 
  -2  -2   8      738.17      719.38     28.49 o 
  -1  -2   8     1099.68     1121.23     21.25 o 
   0  -2   8     1376.12     1319.76     40.13 o 
   1  -2   8      890.44      861.91     64.17 o 
   2  -2   8      659.35      641.43     61.55 o 
   3  -2   8      357.31      356.51      5.76 o 
  -9  -1   8      518.86      492.81     11.35 o 
  -8  -1   8      523.66      520.92     11.37 o 
  -7  -1   8      829.33      838.28     10.90 o 
  -6  -1   8      301.33      297.29      4.36 o 
  -5  -1   8     1011.32      986.77     15.88 o 
  -4  -1   8      897.85      881.80     32.47 o 
  -3  -1   8     1979.75     1922.08      9.86 o 
  -2  -1   8      882.11      897.46      8.69 o 
  -1  -1   8     1042.59     1104.00      9.79 o 
   0  -1   8      488.76      481.01     25.40 o 
   1  -1   8      417.21      424.18     23.14 o 
   2  -1   8      394.59      381.59     43.24 o 
  -9   0   8      447.82      440.54      4.62 o 
  -8   0   8      652.24      651.26      9.64 o 
  -7   0   8     1032.97     1040.47      8.18 o 
  -6   0   8      719.90      695.00     10.00 o 
  -5   0   8      521.03      502.86     14.15 o 
  -4   0   8      568.16      562.23      9.97 o 
  -3   0   8      550.62      554.12      8.34 o 
  -2   0   8      998.85     1031.08      9.62 o 
  -1   0   8     1082.92     1095.26     10.30 o 
   1   0   8      252.78      293.31     19.86 o 
   2   0   8      286.95      292.18     11.31 o 
  -9   1   8      432.63      412.80      8.81 o 
  -8   1   8      313.26      318.62     12.06 o 
  -7   1   8      667.98      636.48     27.77 o 
  -6   1   8      625.01      606.85     26.15 o 
  -5   1   8      844.70      838.19      6.79 o 
  -4   1   8     1028.86     1018.13     10.21 o 
  -3   1   8      611.21      589.18     17.32 o 
  -2   1   8      303.93      330.72      8.77 o 
  -1   1   8      286.76      307.47      9.19 o 
   0   1   8      856.22      839.24     11.80 o 
   1   1   8      419.97      487.98     11.16 o 
  -8   2   8      477.85      453.71     10.40 o 
  -7   2   8      323.63      337.35     18.30 o 
  -6   2   8      355.88      362.48      6.92 o 
  -5   2   8      672.80      703.86     10.56 o 
  -4   2   8      865.39      858.47     10.19 o 
  -3   2   8     1028.67     1051.29     19.68 o 
  -2   2   8      469.28      517.87      9.99 o 
  -1   2   8      146.81      157.55      9.94 o 
   0   2   8      304.01      333.40     11.13 o 
   1   2   8      352.24      382.56     12.32 o 
  -7   3   8      314.42      318.41     20.40 o 
  -6   3   8      536.30      510.21     10.33 o 
  -5   3   8      431.66      440.06     10.22 o 
  -4   3   8      580.77      611.05     10.38 o 
  -3   3   8      581.40      600.00     20.86 o 
  -2   3   8      496.23      553.61     10.98 o 
  -1   3   8      338.11      374.78     11.31 o 
  -6   4   8      351.38      339.38     11.12 o 
  -5   4   8      513.96      503.91     11.53 o 
  -4   4   8      315.12      329.43     10.68 o 
  -3   4   8      306.79      328.61     10.71 o 
  -3 -10   9      742.51      736.60     12.52 o 
  -2 -10   9      502.28      532.55     11.66 o 
  -1 -10   9      422.97      456.58     11.67 o 
   0 -10   9      525.06      560.07     10.71 o 
  -5  -9   9      412.30      443.91      8.73 o 
  -4  -9   9      519.56      548.91     20.69 o 
  -3  -9   9      551.43      539.03     10.54 o 
  -2  -9   9     1037.68     1001.95     11.22 o 
  -1  -9   9      840.22      861.04     10.01 o 
   0  -9   9      767.41      785.63      8.10 o 
   1  -9   9      582.39      608.40     14.31 o 
  -6  -8   9      489.27      466.77     12.80 o 
  -5  -8   9      334.97      316.80     22.59 o 
  -4  -8   9      399.18      419.24     18.11 o 
  -3  -8   9      570.48      547.55      9.44 o 
  -2  -8   9      708.27      671.96      9.38 o 
  -1  -8   9      713.72      707.45     30.56 o 
   0  -8   9      616.59      665.07     30.10 o 
   1  -8   9      726.13      754.28     27.62 o 
   2  -8   9      417.62      452.73     23.93 o 
  -7  -7   9      431.77      427.82      8.42 o 
  -6  -7   9      710.98      719.01      7.51 o 
  -5  -7   9      480.61      471.95     19.34 o 
  -4  -7   9      355.15      333.15      4.71 o 
  -3  -7   9      771.96      734.56      8.69 o 
  -2  -7   9      993.40      983.48      8.88 o 
  -1  -7   9      663.20      618.06     27.60 o 
   0  -7   9      177.43      181.72      4.03 o 
   1  -7   9      508.82      552.97      6.24 o 
   2  -7   9      659.08      636.57     10.06 o 
  -8  -6   9      426.91      440.73      8.17 o 
  -7  -6   9      523.42      526.16     16.21 o 
  -6  -6   9      624.93      656.81     10.44 o 
  -5  -6   9      778.41      753.86     10.04 o 
  -4  -6   9      970.63      939.87     10.92 o 
  -3  -6   9     1007.04      984.08      8.24 o 
  -2  -6   9     1001.26      987.39     24.29 o 
  -1  -6   9     1422.04     1391.41     26.59 o 
   0  -6   9      324.64      338.71      6.95 o 
   1  -6   9      475.81      484.16     12.81 o 
   2  -6   9      521.55      496.82     13.80 o 
   3  -6   9      688.37      683.74      9.43 o 
  -8  -5   9      408.93      391.98      9.51 o 
  -7  -5   9      597.71      609.50      7.38 o 
  -6  -5   9      472.93      475.51      8.15 o 
  -5  -5   9      694.49      677.95     19.67 o 
  -4  -5   9     1156.55     1099.18     16.36 o 
  -3  -5   9     1405.83     1357.51     18.61 o 
  -2  -5   9     1040.53     1008.46     19.39 o 
  -1  -5   9     1082.05     1086.23     26.29 o 
   0  -5   9      812.15      814.77     23.45 o 
   1  -5   9      769.98      770.30     10.09 o 
   2  -5   9      499.60      500.69      6.55 o 
   3  -5   9      576.25      568.34      8.10 o 
  -8  -4   9      557.06      573.52     11.99 o 
  -7  -4   9      812.06      825.53     10.92 o 
  -6  -4   9      883.80      889.98     13.30 o 
  -5  -4   9      672.65      654.61      8.10 o 
  -4  -4   9      944.63      905.54      9.79 o 
  -3  -4   9      778.16      748.68     25.29 o 
  -2  -4   9     1157.04     1113.45     14.12 o 
  -1  -4   9      861.92      866.01     15.25 o 
   0  -4   9     1065.19     1106.97     29.90 o 
   1  -4   9      504.81      521.04     18.87 o 
   2  -4   9      606.04      612.02     22.27 o 
  -9  -3   9      248.38      245.45      5.59 o 
  -8  -3   9      283.86      290.91      7.12 o 
  -7  -3   9      649.42      655.34     23.52 o 
  -6  -3   9     1770.00     1789.15     32.24 o 
  -5  -3   9     1040.14     1021.59     25.90 o 
  -4  -3   9      979.48      993.86     20.96 o 
  -3  -3   9      718.59      740.74      5.33 o 
  -2  -3   9      761.07      785.10      5.04 o 
  -1  -3   9      809.16      839.39      9.28 o 
   0  -3   9      901.23      907.69     21.95 o 
   1  -3   9      572.31      525.16     18.09 o 
   2  -3   9      302.99      302.53     14.09 o 
  -9  -2   9      437.00      451.96      7.66 o 
  -8  -2   9      293.88      295.88      5.01 o 
  -7  -2   9      236.39      249.70      3.50 o 
  -6  -2   9     1101.73     1070.21     29.77 o 
  -5  -2   9      839.74      784.83     23.02 o 
  -4  -2   9      948.71      947.29     28.49 o 
  -3  -2   9      540.54      513.32     20.51 o 
  -2  -2   9     1287.45     1170.75     71.18 o 
  -1  -2   9      668.80      591.55     44.47 o 
   0  -2   9      528.81      574.61      9.32 o 
   1  -2   9      422.08      479.12     10.95 o 
   2  -2   9      238.98      253.69     11.44 o 
  -9  -1   9      325.00      306.21      6.62 o 
  -8  -1   9      499.70      486.02     17.01 o 
  -7  -1   9      481.16      449.18      9.85 o 
  -6  -1   9      539.23      488.38      7.55 o 
  -5  -1   9      463.63      423.22     26.24 o 
  -4  -1   9      445.45      487.48     16.16 o 
  -3  -1   9      354.41      356.70      8.20 o 
  -2  -1   9      913.10      935.92     10.05 o 
  -1  -1   9      726.04      745.57     10.37 o 
   0  -1   9      463.63      466.52     10.26 o 
   1  -1   9      246.08      260.62     10.96 o 
  -8   0   9      444.33      433.92     40.06 o 
  -7   0   9      686.06      600.61     60.60 o 
  -6   0   9      590.75      608.14     22.23 o 
  -5   0   9      833.65      838.49      7.03 o 
  -4   0   9      364.39      383.23      8.71 o 
  -3   0   9      499.93      501.68      9.21 o 
  -2   0   9      441.95      455.18      9.53 o 
  -1   0   9      574.53      613.70     10.73 o 
   0   0   9      264.30      282.16     10.60 o 
   1   0   9      290.05      334.49     12.35 o 
  -8   1   9      430.21      446.67     10.46 o 
  -7   1   9      577.87      615.07     10.81 o 
  -6   1   9      561.15      580.57     19.80 o 
  -5   1   9      735.89      727.64     26.28 o 
  -4   1   9      871.65      854.70     11.15 o 
  -2   1   9      480.81      503.95     10.83 o 
  -1   1   9      496.92      554.44     11.68 o 
   0   1   9      294.01      347.57     12.25 o 
  -7   2   9      413.31      431.82     11.19 o 
  -6   2   9      382.22      401.55     16.84 o 
  -5   2   9      568.26      557.78     10.73 o 
  -4   2   9      634.75      646.23     11.47 o 
  -2   2   9      313.11      355.81     11.62 o 
  -4   3   9      347.67      367.71     11.10 o 
  -4  -9  10      297.79      306.69     20.34 o 
  -3  -9  10      539.99      526.96     10.52 o 
  -2  -9  10      385.65      409.07     43.46 o 
  -1  -9  10      522.09      547.24     26.05 o 
   0  -9  10      554.38      593.11     14.18 o 
  -6  -8  10      476.45      506.05     19.39 o 
  -5  -8  10      441.17      392.32     44.35 o 
  -4  -8  10      528.54      495.89     18.11 o 
  -3  -8  10      471.71      442.64      9.65 o 
  -2  -8  10      585.81      618.89     39.01 o 
  -1  -8  10      489.53      503.77      9.10 o 
   0  -8  10      638.04      640.37     19.15 o 
   1  -8  10      371.90      388.78     10.49 o 
  -7  -7  10      339.61      329.71      6.95 o 
  -6  -7  10      383.26      370.19     11.84 o 
  -5  -7  10      393.61      370.57      7.78 o 
  -4  -7  10      613.72      589.94      8.03 o 
  -3  -7  10      964.89      883.04      9.10 o 
  -2  -7  10      609.05      607.70     29.24 o 
  -1  -7  10      316.90      287.44     13.22 o 
   0  -7  10      505.56      455.62     28.77 o 
   1  -7  10      591.81      605.35     16.76 o 
  -7  -6  10      348.39      335.99     10.28 o 
  -6  -6  10      433.93      440.37     13.44 o 
  -5  -6  10      492.18      455.61      7.28 o 
  -4  -6  10      655.75      617.84      7.16 o 
  -3  -6  10     1216.06     1118.38     13.76 o 
  -2  -6  10     1040.86     1005.11     21.87 o 
  -1  -6  10      448.52      440.14      5.01 o 
   0  -6  10      272.95      274.38      5.79 o 
   1  -6  10      615.99      580.35     16.70 o 
  -8  -5  10      684.29      685.14     14.50 o 
  -7  -5  10      595.63      571.07     16.75 o 
  -6  -5  10      611.14      614.57      5.07 o 
  -5  -5  10      659.61      611.29      5.02 o 
  -4  -5  10      735.85      685.35      6.05 o 
  -3  -5  10      980.25      960.33     26.55 o 
  -2  -5  10      776.97      775.86     19.39 o 
  -1  -5  10     1039.11      989.49     21.65 o 
   0  -5  10      364.22      366.17      4.62 o 
   1  -5  10      558.76      510.45      8.54 o 
  -8  -4  10      277.22      291.24     22.83 o 
  -7  -4  10      467.29      455.50     14.37 o 
  -6  -4  10      483.66      455.37      6.83 o 
  -5  -4  10      954.87      898.76     74.60 o 
  -4  -4  10      664.49      669.09     12.91 o 
  -3  -4  10      636.21      606.67     22.02 o 
  -2  -4  10      344.44      337.51     18.33 o 
  -1  -4  10      687.75      701.57      4.72 o 
   0  -4  10      463.68      417.64     14.08 o 
   1  -4  10      555.80      502.70     29.13 o 
  -8  -3  10      320.01      333.97     16.89 o 
  -7  -3  10      413.97      396.51     15.28 o 
  -6  -3  10      289.42      275.81      9.24 o 
  -5  -3  10      446.82      441.49     15.24 o 
  -4  -3  10      699.28      623.05     25.24 o 
  -3  -3  10      658.34      606.20     24.80 o 
  -2  -3  10      368.64      365.79      7.95 o 
  -1  -3  10      367.00      375.30      8.52 o 
   0  -3  10      343.28      385.37      9.78 o 
   1  -3  10      241.44      261.69     10.46 o 
  -8  -2  10      376.53      352.25      6.51 o 
  -7  -2  10      706.00      641.03     21.23 o 
  -6  -2  10      782.49      816.07     19.04 o 
  -5  -2  10      265.61      276.59      7.34 o 
  -4  -2  10      308.62      305.55      8.26 o 
  -3  -2  10      743.58      733.18      9.33 o 
  -2  -2  10      637.07      626.06      9.81 o 
  -1  -2  10      505.35      525.10     10.13 o 
  -8  -1  10      435.04      435.02     10.51 o 
  -7  -1  10      487.62      512.84     10.47 o 
  -6  -1  10     1029.16     1032.32      7.98 o 
  -5  -1  10      475.17      470.89     11.61 o 
  -4  -1  10      525.64      508.48      9.58 o 
  -3  -1  10      415.60      438.01      9.52 o 
  -2  -1  10      729.39      749.34     11.09 o 
  -1  -1  10      432.25      521.58     21.79 o 
  -7   0  10      381.34      415.53     11.36 o 
  -6   0  10      552.18      563.30     16.13 o 
  -5   0  10      354.51      364.58     19.49 o 
  -4   0  10      509.18      509.68     10.26 o 
  -3   0  10      498.02      534.49     10.71 o 
  -2   0  10      572.79      618.56     11.99 o 
  -1   0  10      256.82      299.31     23.04 o 
  -6   1  10      367.53      384.95     10.21 o 
  -5   1  10      379.69      377.99     11.61 o 
  -4   1  10      233.63      245.30     10.94 o 
  -3   1  10      318.24      348.27     11.57 o 
  -4  -8  11      377.61      343.10      8.95 o 
  -3  -8  11      510.63      511.17     21.94 o 
  -2  -8  11      468.38      461.36     32.90 o 
  -5  -7  11      492.19      440.76     12.31 o 
  -4  -7  11      791.75      728.20      8.53 o 
  -3  -7  11      558.26      542.62     15.11 o 
  -2  -7  11      469.11      447.39     20.01 o 
  -1  -7  11      445.63      395.38     20.48 o 
  -6  -6  11      224.76      208.30      6.76 o 
  -5  -6  11      325.85      321.40     20.91 o 
  -4  -6  11      512.42      462.13      6.54 o 
  -3  -6  11      705.02      663.37     17.61 o 
  -2  -6  11      404.46      374.43      7.38 o 
  -1  -6  11      165.11      159.09      6.06 o 
  -7  -5  11      245.18      222.39     13.02 o 
  -6  -5  11      384.42      330.37     37.08 o 
  -5  -5  11      465.31      421.49     18.87 o 
  -4  -5  11      446.57      412.28     16.83 o 
  -3  -5  11      427.00      432.05      7.30 o 
  -2  -5  11      424.21      379.91     16.78 o 
  -1  -5  11      203.49      184.14     12.84 o 
  -7  -4  11      243.21      198.88      7.42 o 
  -6  -4  11      442.61      437.98     53.92 o 
  -5  -4  11      604.51      573.77      9.39 o 
  -4  -4  11      550.60      541.09      7.92 o 
  -3  -4  11      468.25      499.22     14.79 o 
  -2  -4  11      345.42      337.68      8.00 o 
  -1  -4  11      393.20      376.30      9.04 o 
  -7  -3  11      356.90      365.95      9.88 o 
  -6  -3  11      292.20      306.52      9.47 o 
  -5  -3  11      692.11      684.65      8.91 o 
  -4  -3  11      425.26      401.91      8.33 o 
  -3  -3  11      408.79      405.11      8.82 o 
  -2  -3  11      315.38      331.85     18.69 o 
  -1  -3  11      459.36      473.40     10.48 o 
  -6  -2  11      241.74      249.52     10.61 o 
  -5  -2  11      461.26      480.66     10.11 o 
  -4  -2  11      499.12      492.23      9.79 o 
  -3  -2  11      504.71      531.11     19.99 o 
  -2  -2  11      231.65      258.97     10.79 o 
  -6  -1  11      319.14      317.71     30.60 o 
  -5  -1  11      246.84      274.43     10.30 o 
  -4  -1  11      304.15      322.78     10.65 o 
  -3  -1  11      618.88      670.14     11.92 o 
                                                 
